# Supplementary material for: 4-(Dimethyl­amino)pyridinium 2-(4-hydroxy­phenyl­diazen­yl)benzoate
Source: Acta Crystallogr Sect E Struct Rep Online. 2009 Nov 28;65(Pt 12):o3226. doi: 10.1107/S1600536809050132 (PMC2971943; doi:10.1107/S1600536809050132)
Supplement: Supplementary file 1 [file e-65-o3226-sup1.cif]

##############################################################################
###                                                                        ###
###        Electronic paper (Acta Crystallographica Section E)             ###
###                                                                        ###
##############################################################################
#                                                                            #
# This CIF contains the data in a paper accepted for publication in Acta     #
# Crystallographica Section E. It conforms to the requirements of Notes      #
# for Authors for Section E, and has been peer reviewed under the auspices   #
# of the IUCr Commission on Journals.                                        #
#                                                                            #
# Full details of the Crystallographic Information File format               #
# are given in the paper "The Crystallographic Information File (CIF):       #
# a New Standard Archive File for Crystallography" by S. R. Hall, F. H.      #
# Allen and I. D. Brown [Acta Cryst. (1991), A47, 655-685].                  #
#                                                                            #
# The current version of the core CIF dictionary is obtainable from          #
# ftp://ftp.iucr.org/pub/cif_core.dic. The current version number is 2.4.    #
#                                                                            #
# Software is freely available for graphical display of the structure(s) in  #
# this CIF.  For information consult the CIF home page http://www.iucr.org/  #
# cif/home.html                                                              #
#                                                                            #
# This file may be used for bona fide research purposes within the           #
# scientific community so long as proper attribution is given to the journal # 
# article from which it was obtained.                                        #
#                                                                            #
##############################################################################
                                             
data_global
_audit_creation_method     SHELXL-97
_journal_date_recd_electronic     2009-11-20
_journal_date_accepted     2009-11-21
_journal_name_full     'Acta Crystallographica, Section E'
_journal_year     2009
_journal_volume     65
_journal_issue     12
_journal_page_first     o3226
_journal_page_last     o3226
_journal_paper_category     QO
_journal_coeditor_code     HB5243
_publ_contact_author_name     ' Edward RT Tiekink '
_publ_contact_author_address
;
Department of Chemistry, University of Malaya,
50603 Kuala Lumpur, Malaysia
;
_publ_contact_author_email
;
edward.tiekink@gmail.com
;
_publ_contact_author_fax     ' +60 3 7967 4193 '
_publ_contact_author_phone     ' +60 3 7967 6775 '
_publ_section_title
;
4-(Dimethylamino)pyridinium 2-(4-hydroxyphenyldiazenyl)benzoate
;
loop_
    _publ_author_name
    _publ_author_footnote
    _publ_author_address
    'Arman, Hadi D.' .
;
Department of Chemistry, The University of Texas at San Antonio,
One UTSA Circle, San Antonio, Texas 78249-0698, USA
;
    'Miller, Tyler' .
;
Department of Chemistry, The University of Texas at San Antonio,
One UTSA Circle, San Antonio, Texas 78249-0698, USA
;
    'Tiekink, Edward R. T.' .
;
Department of Chemistry, University of Malaya,
50603 Kuala Lumpur, Malaysia
;
data_I
_chemical_name_systematic
;
4-(Dimethylamino)pyridinium 2-(4-hydroxyphenyldiazenyl)benzoate
;
_chemical_name_common     ?
_chemical_formula_moiety     'C7 H11 N2 +, C13 H9 N2 O3 -'
_chemical_formula_sum     'C20 H20 N4 O3'
_chemical_formula_iupac     'C7 H11 N2 +, C13 H9 N2 O3 -'
_chemical_formula_weight     364.40
_chemical_melting_point     ?
_symmetry_cell_setting     monoclinic
_symmetry_space_group_name_H-M     'P 21/n'
_symmetry_space_group_name_Hall     '-P 2yn '
loop_
    _symmetry_equiv_pos_as_xyz
    'x, y, z'
    '-x+1/2, y+1/2, -z+1/2'
    '-x, -y, -z'
    'x-1/2, -y-1/2, z-1/2'
_cell_length_a     9.240(4)
_cell_length_b     10.924(4)
_cell_length_c     17.598(7)
_cell_angle_alpha     90
_cell_angle_beta     92.002(8)
_cell_angle_gamma     90
_cell_volume     1775.2(12)
_cell_formula_units_Z     4
_cell_measurement_reflns_used     7530
_cell_measurement_theta_min     2.2
_cell_measurement_theta_max     40.7
_cell_measurement_temperature     98(2)
_exptl_crystal_description     'block'
_exptl_crystal_colour     'orange'
_exptl_crystal_size_max     0.35
_exptl_crystal_size_mid     0.25
_exptl_crystal_size_min     0.15
_exptl_crystal_density_diffrn     1.363
_exptl_crystal_density_meas     ?
_exptl_crystal_density_method     'not measured'
_exptl_crystal_F_000     768
_exptl_absorpt_coefficient_mu     0.094
_exptl_absorpt_correction_type     'multi-scan'
_exptl_absorpt_process_details     '(ABSCOR; Higashi, 1995)'
_exptl_absorpt_correction_T_min     0.769
_exptl_absorpt_correction_T_max     1
_exptl_special_details
;
;
_diffrn_ambient_temperature     98(2)
_diffrn_radiation_type     MoK\a
_diffrn_radiation_wavelength     0.71069
_diffrn_radiation_source     'fine-focus sealed tube'
_diffrn_radiation_monochromator     graphite
_diffrn_measurement_device_type     'Rigaku AFC12\K/SATURN724'
_diffrn_measurement_method     \w
_diffrn_detector_area_resol_mean     ?
_diffrn_reflns_number     12887
_diffrn_reflns_av_R_equivalents     0.046
_diffrn_reflns_av_sigmaI/netI     0.049
_diffrn_reflns_theta_min     2.2
_diffrn_reflns_theta_max     27.5
_diffrn_reflns_theta_full     27.5
_diffrn_measured_fraction_theta_max     0.998
_diffrn_measured_fraction_theta_full     0.998
_diffrn_reflns_limit_h_min     -11
_diffrn_reflns_limit_h_max     12
_diffrn_reflns_limit_k_min     -14
_diffrn_reflns_limit_k_max     14
_diffrn_reflns_limit_l_min     -20
_diffrn_reflns_limit_l_max     22
_diffrn_standards_number     0
_diffrn_standards_interval_count     0
_diffrn_standards_interval_time     ?
_diffrn_standards_decay_%     '< 1'
_refine_special_details
;
Refinement of <i>F</i>^2^ against ALL reflections. The weighted <i>R</i>-factor
<i>wR</i> and goodness of fit <i>S</i> are based on <i>F</i>^2^, conventional
<i>R</i>-factors <i>R</i> are based on <i>F</i>, with <i>F</i> set to zero for
negative <i>F</i>^2^. The threshold expression of <i>F</i>^2^ >
\s(<i>F</i>^2^) is used only for calculating <i>R</i>-factors(gt) <i>etc</i>.
and is not relevant to the choice of reflections for refinement.
<i>R</i>-factors based on <i>F</i>^2^ are statistically about twice as large
as those based on <i>F</i>, and <i>R</i>- factors based on ALL data will be
even larger.
;
_reflns_number_total     4060
_reflns_number_gt     3553
_reflns_threshold_expression     'I>2\s(I)'
_refine_ls_structure_factor_coef     Fsqd
_refine_ls_matrix_type     full
_refine_ls_R_factor_all     0.064
_refine_ls_R_factor_gt     0.055
_refine_ls_wR_factor_gt     0.128
_refine_ls_wR_factor_ref     0.135
_refine_ls_goodness_of_fit_ref     1.12
_refine_ls_restrained_S_all     1.12
_refine_ls_number_reflns     4060
_refine_ls_number_parameters     252
_refine_ls_number_restraints     2
_refine_ls_hydrogen_treatment     constr
_refine_ls_weighting_scheme     calc
_refine_ls_weighting_details
          'calc w=1/[\s^2^(Fo^2^)+(0.0531P)^2^+0.902P] where P=(Fo^2^+2Fc^2^)/3'
_atom_sites_solution_hydrogens     geom
_atom_sites_solution_primary     direct
_atom_sites_solution_secondary     difmap
_refine_ls_shift/su_max     ?
_refine_ls_shift/su_max_lt     0.001
_refine_ls_shift/su_mean     0.000
_refine_diff_density_max     0.33
_refine_diff_density_min     -0.32
_refine_ls_extinction_method     none
_refine_ls_extinction_coef     ?
loop_
    _atom_type_symbol
    _atom_type_description
    _atom_type_scat_dispersion_real
    _atom_type_scat_dispersion_imag
    _atom_type_scat_source
    'C' 'C' 0.0033 0.0016
                         'International Tables Vol C Tables 4.2.6.8 and 6.1.1.4'
    'H' 'H' 0.0000 0.0000
                         'International Tables Vol C Tables 4.2.6.8 and 6.1.1.4'
    'N' 'N' 0.0061 0.0033
                         'International Tables Vol C Tables 4.2.6.8 and 6.1.1.4'
    'O' 'O' 0.0106 0.0060
                         'International Tables Vol C Tables 4.2.6.8 and 6.1.1.4'
_computing_data_collection     'CrystalClear (Rigaku/MSC, 2005)'
_computing_cell_refinement     'CrystalClear (Rigaku/MSC, 2005)'
_computing_data_reduction     'CrystalClear (Rigaku/MSC, 2005)'
_computing_structure_solution     'SHELXS97 (Sheldrick, 2008)'
_computing_structure_refinement     'SHELXL97 (Sheldrick, 2008)'
_computing_molecular_graphics
                       'ORTEPII (Johnson, 1976) and DIAMOND (Brandenburg, 2006)'
_computing_publication_material     'publCIF (Westrip, 2009)'
loop_
    _atom_site_type_symbol
    _atom_site_label
    _atom_site_fract_x
    _atom_site_fract_y
    _atom_site_fract_z
    _atom_site_U_iso_or_equiv
    _atom_site_adp_type
    _atom_site_calc_flag
    _atom_site_refinement_flags
    _atom_site_occupancy
    _atom_site_disorder_assembly
    _atom_site_disorder_group
    O O1 0.52078(13) 0.70075(11) 0.20136(6) 0.0231(3) Uani d . 1 . .
    O O2 0.51014(13) 0.74136(12) 0.32532(6) 0.0248(3) Uani d . 1 . .
    O O3 0.72197(13) 0.39214(12) 0.69176(7) 0.0252(3) Uani d D 1 . .
    H H3O 0.6507 0.3446 0.6871 0.038 Uiso d D 1 . .
    N N1 0.79272(15) 0.65156(12) 0.37743(8) 0.0198(3) Uani d . 1 . .
    N N2 0.86170(15) 0.66758(13) 0.43984(8) 0.0213(3) Uani d . 1 . .
    N N3 0.65513(17) 0.60354(14) 0.08591(8) 0.0244(3) Uani d D 1 . .
    H H3N 0.6072 0.6460 0.1193 0.029 Uiso d D 1 . .
    N N4 0.86335(17) 0.38316(14) -0.06666(8) 0.0253(3) Uani d . 1 . .
    C C1 0.73363(18) 0.77410(15) 0.26482(9) 0.0186(3) Uani d . 1 . .
    C C2 0.83605(18) 0.73634(14) 0.32047(9) 0.0187(3) Uani d . 1 . .
    C C3 0.97934(18) 0.77841(15) 0.31800(9) 0.0210(3) Uani d . 1 . .
    H H3 1.0502 0.7485 0.3537 0.025 Uiso calc R 1 . .
    C C4 1.01826(19) 0.86322(16) 0.26387(9) 0.0229(4) Uani d . 1 . .
    H H4 1.1151 0.8924 0.2631 0.028 Uiso calc R 1 . .
    C C5 0.91532(19) 0.90559(16) 0.21068(9) 0.0228(4) Uani d . 1 . .
    H H5 0.9406 0.9662 0.1748 0.027 Uiso calc R 1 . .
    C C6 0.77532(18) 0.85902(15) 0.21011(9) 0.0206(3) Uani d . 1 . .
    H H6 0.7068 0.8852 0.1720 0.025 Uiso calc R 1 . .
    C C7 0.57669(18) 0.73456(14) 0.26416(9) 0.0183(3) Uani d . 1 . .
    C C8 0.82313(18) 0.58820(15) 0.49950(9) 0.0200(3) Uani d . 1 . .
    C C9 0.8914(2) 0.61107(19) 0.56988(10) 0.0318(4) Uani d . 1 . .
    H H9 0.9628 0.6736 0.5741 0.038 Uiso calc R 1 . .
    C C10 0.8577(2) 0.5449(2) 0.63363(10) 0.0331(5) Uani d . 1 . .
    H H10 0.9058 0.5618 0.6811 0.040 Uiso calc R 1 . .
    C C11 0.75306(18) 0.45340(15) 0.62834(9) 0.0204(3) Uani d . 1 . .
    C C12 0.6840(2) 0.42969(16) 0.55792(10) 0.0248(4) Uani d . 1 . .
    H H12 0.6124 0.3674 0.5538 0.030 Uiso calc R 1 . .
    C C13 0.7188(2) 0.49608(16) 0.49430(9) 0.0244(4) Uani d . 1 . .
    H H13 0.6715 0.4789 0.4467 0.029 Uiso calc R 1 . .
    C C14 0.79702(18) 0.45414(15) -0.01652(9) 0.0213(3) Uani d . 1 . .
    C C15 0.82162(19) 0.44292(16) 0.06333(9) 0.0230(3) Uani d . 1 . .
    H H15 0.8879 0.3836 0.0832 0.028 Uiso calc R 1 . .
    C C16 0.7501(2) 0.51729(16) 0.11111(10) 0.0249(4) Uani d . 1 . .
    H H16 0.7675 0.5084 0.1644 0.030 Uiso calc R 1 . .
    C C17 0.6284(2) 0.61699(17) 0.01041(10) 0.0261(4) Uani d . 1 . .
    H H17 0.5608 0.6771 -0.0071 0.031 Uiso calc R 1 . .
    C C18 0.6963(2) 0.54610(17) -0.04107(10) 0.0255(4) Uani d . 1 . .
    H H18 0.6764 0.5580 -0.0939 0.031 Uiso calc R 1 . .
    C C19 0.8367(2) 0.39889(19) -0.14862(10) 0.0307(4) Uani d . 1 . .
    H H19A 0.7346 0.3821 -0.1615 0.046 Uiso calc R 1 . .
    H H19B 0.8978 0.3419 -0.1762 0.046 Uiso calc R 1 . .
    H H19C 0.8599 0.4831 -0.1630 0.046 Uiso calc R 1 . .
    C C20 0.9618(2) 0.28541(17) -0.04192(11) 0.0289(4) Uani d . 1 . .
    H H20A 1.0554 0.3207 -0.0258 0.043 Uiso calc R 1 . .
    H H20B 0.9755 0.2285 -0.0841 0.043 Uiso calc R 1 . .
    H H20C 0.9207 0.2414 0.0008 0.043 Uiso calc R 1 . .
loop_
    _atom_site_aniso_label
    _atom_site_aniso_U_11
    _atom_site_aniso_U_22
    _atom_site_aniso_U_33
    _atom_site_aniso_U_12
    _atom_site_aniso_U_13
    _atom_site_aniso_U_23
    O1 0.0229(6) 0.0285(6) 0.0177(5) -0.0021(5) -0.0007(4) -0.0009(5)
    O2 0.0268(6) 0.0295(7) 0.0182(6) -0.0064(5) 0.0033(5) -0.0022(5)
    O3 0.0237(6) 0.0323(7) 0.0196(6) -0.0071(5) -0.0010(5) 0.0071(5)
    N1 0.0228(7) 0.0189(7) 0.0177(6) 0.0007(5) 0.0005(5) 0.0003(5)
    N2 0.0226(7) 0.0223(7) 0.0189(7) -0.0005(5) -0.0002(5) 0.0014(6)
    N3 0.0289(8) 0.0249(7) 0.0194(7) -0.0001(6) 0.0029(6) -0.0015(6)
    N4 0.0280(8) 0.0263(8) 0.0214(7) 0.0064(6) -0.0031(6) -0.0024(6)
    C1 0.0226(8) 0.0186(7) 0.0145(7) -0.0009(6) 0.0008(6) -0.0018(6)
    C2 0.0233(8) 0.0170(7) 0.0157(7) -0.0012(6) 0.0013(6) -0.0017(6)
    C3 0.0224(8) 0.0226(8) 0.0181(7) -0.0001(6) 0.0002(6) -0.0014(6)
    C4 0.0222(8) 0.0256(8) 0.0210(8) -0.0043(7) 0.0017(6) -0.0031(7)
    C5 0.0288(9) 0.0234(8) 0.0163(7) -0.0045(7) 0.0030(6) 0.0005(6)
    C6 0.0251(8) 0.0219(8) 0.0146(7) -0.0021(6) -0.0009(6) 0.0003(6)
    C7 0.0213(8) 0.0167(7) 0.0167(7) -0.0001(6) 0.0006(6) 0.0014(6)
    C8 0.0216(8) 0.0202(8) 0.0183(8) 0.0001(6) 0.0007(6) 0.0013(6)
    C9 0.0311(10) 0.0398(11) 0.0241(9) -0.0168(8) -0.0049(7) 0.0059(8)
    C10 0.0337(10) 0.0447(11) 0.0204(8) -0.0158(9) -0.0081(7) 0.0069(8)
    C11 0.0204(8) 0.0226(8) 0.0182(7) 0.0010(6) 0.0013(6) 0.0037(6)
    C12 0.0306(9) 0.0229(8) 0.0208(8) -0.0084(7) -0.0021(7) 0.0005(7)
    C13 0.0314(9) 0.0244(8) 0.0171(8) -0.0051(7) -0.0037(7) 0.0001(7)
    C14 0.0232(8) 0.0193(8) 0.0211(8) -0.0010(6) -0.0005(6) 0.0011(6)
    C15 0.0262(9) 0.0216(8) 0.0211(8) -0.0017(6) -0.0015(6) 0.0049(7)
    C16 0.0299(9) 0.0256(8) 0.0192(8) -0.0036(7) -0.0008(7) 0.0035(7)
    C17 0.0285(9) 0.0263(9) 0.0234(8) 0.0040(7) -0.0013(7) 0.0019(7)
    C18 0.0297(9) 0.0294(9) 0.0172(8) 0.0063(7) -0.0020(7) 0.0008(7)
    C19 0.0348(10) 0.0374(10) 0.0200(8) 0.0098(8) 0.0000(7) -0.0036(8)
    C20 0.0311(10) 0.0230(8) 0.0325(9) 0.0077(7) -0.0005(7) -0.0013(8)
_geom_special_details
;
All e.s.d.'s (except the e.s.d. in the dihedral angle between two l.s. planes)
are estimated using the full covariance matrix. The cell e.s.d.'s are taken
into account individually in the estimation of e.s.d.'s in distances, angles
and torsion angles; correlations between e.s.d.'s in cell parameters are only
used when they are defined by crystal symmetry. An approximate (isotropic)
treatment of cell e.s.d.'s is used for estimating e.s.d.'s involving l.s.
planes.
;
loop_
    _geom_bond_atom_site_label_1
    _geom_bond_atom_site_label_2
    _geom_bond_site_symmetry_2
    _geom_bond_distance
    _geom_bond_publ_flag
    O1 C7 . 1.259(2) ?
    O2 C7 . 1.260(2) ?
    O3 C11 . 1.341(2) ?
    O3 H3O . 0.8401 ?
    N1 N2 . 1.263(2) ?
    N1 C2 . 1.432(2) ?
    N2 C8 . 1.417(2) ?
    N3 C17 . 1.351(2) ?
    N3 C16 . 1.352(2) ?
    N3 H3N . 0.8801 ?
    N4 C14 . 1.339(2) ?
    N4 C20 . 1.459(2) ?
    N4 C19 . 1.465(2) ?
    C1 C2 . 1.400(2) ?
    C1 C6 . 1.401(2) ?
    C1 C7 . 1.513(2) ?
    C2 C3 . 1.404(2) ?
    C3 C4 . 1.385(2) ?
    C3 H3 . 0.9500 ?
    C4 C5 . 1.390(2) ?
    C4 H4 . 0.9500 ?
    C5 C6 . 1.390(2) ?
    C5 H5 . 0.9500 ?
    C6 H6 . 0.9500 ?
    C8 C9 . 1.393(2) ?
    C8 C13 . 1.394(2) ?
    C9 C10 . 1.379(3) ?
    C9 H9 . 0.9500 ?
    C10 C11 . 1.392(2) ?
    C10 H10 . 0.9500 ?
    C11 C12 . 1.398(2) ?
    C12 C13 . 1.381(2) ?
    C12 H12 . 0.9500 ?
    C13 H13 . 0.9500 ?
    C14 C15 . 1.421(2) ?
    C14 C18 . 1.426(2) ?
    C15 C16 . 1.358(3) ?
    C15 H15 . 0.9500 ?
    C16 H16 . 0.9500 ?
    C17 C18 . 1.362(2) ?
    C17 H17 . 0.9500 ?
    C18 H18 . 0.9500 ?
    C19 H19A . 0.9800 ?
    C19 H19B . 0.9800 ?
    C19 H19C . 0.9800 ?
    C20 H20A . 0.9800 ?
    C20 H20B . 0.9800 ?
    C20 H20C . 0.9800 ?
loop_
    _geom_angle_atom_site_label_1
    _geom_angle_atom_site_label_2
    _geom_angle_atom_site_label_3
    _geom_angle_site_symmetry_1
    _geom_angle_site_symmetry_3
    _geom_angle
    _geom_angle_publ_flag
    C11 O3 H3O . . 114.6 ?
    N2 N1 C2 . . 111.98(14) ?
    N1 N2 C8 . . 115.30(14) ?
    C17 N3 C16 . . 119.54(15) ?
    C17 N3 H3N . . 121.3 ?
    C16 N3 H3N . . 119.0 ?
    C14 N4 C20 . . 121.47(15) ?
    C14 N4 C19 . . 121.06(15) ?
    C20 N4 C19 . . 117.45(15) ?
    C2 C1 C6 . . 118.72(15) ?
    C2 C1 C7 . . 123.06(14) ?
    C6 C1 C7 . . 118.07(14) ?
    C1 C2 C3 . . 119.81(15) ?
    C1 C2 N1 . . 118.78(15) ?
    C3 C2 N1 . . 121.37(15) ?
    C4 C3 C2 . . 120.54(16) ?
    C4 C3 H3 . . 119.7 ?
    C2 C3 H3 . . 119.7 ?
    C3 C4 C5 . . 119.84(16) ?
    C3 C4 H4 . . 120.1 ?
    C5 C4 H4 . . 120.1 ?
    C6 C5 C4 . . 119.85(16) ?
    C6 C5 H5 . . 120.1 ?
    C4 C5 H5 . . 120.1 ?
    C5 C6 C1 . . 121.05(15) ?
    C5 C6 H6 . . 119.5 ?
    C1 C6 H6 . . 119.5 ?
    O1 C7 O2 . . 124.71(16) ?
    O1 C7 C1 . . 117.02(14) ?
    O2 C7 C1 . . 118.22(14) ?
    C9 C8 C13 . . 118.59(16) ?
    C9 C8 N2 . . 115.54(15) ?
    C13 C8 N2 . . 125.76(15) ?
    C10 C9 C8 . . 121.40(17) ?
    C10 C9 H9 . . 119.3 ?
    C8 C9 H9 . . 119.3 ?
    C9 C10 C11 . . 119.87(17) ?
    C9 C10 H10 . . 120.1 ?
    C11 C10 H10 . . 120.1 ?
    O3 C11 C10 . . 118.12(15) ?
    O3 C11 C12 . . 122.74(16) ?
    C10 C11 C12 . . 119.15(15) ?
    C13 C12 C11 . . 120.58(16) ?
    C13 C12 H12 . . 119.7 ?
    C11 C12 H12 . . 119.7 ?
    C12 C13 C8 . . 120.40(16) ?
    C12 C13 H13 . . 119.8 ?
    C8 C13 H13 . . 119.8 ?
    N4 C14 C15 . . 122.72(16) ?
    N4 C14 C18 . . 121.14(15) ?
    C15 C14 C18 . . 116.14(15) ?
    C16 C15 C14 . . 119.77(16) ?
    C16 C15 H15 . . 120.1 ?
    C14 C15 H15 . . 120.1 ?
    N3 C16 C15 . . 122.57(16) ?
    N3 C16 H16 . . 118.7 ?
    C15 C16 H16 . . 118.7 ?
    N3 C17 C18 . . 121.32(16) ?
    N3 C17 H17 . . 119.3 ?
    C18 C17 H17 . . 119.3 ?
    C17 C18 C14 . . 120.67(16) ?
    C17 C18 H18 . . 119.7 ?
    C14 C18 H18 . . 119.7 ?
    N4 C19 H19A . . 109.5 ?
    N4 C19 H19B . . 109.5 ?
    H19A C19 H19B . . 109.5 ?
    N4 C19 H19C . . 109.5 ?
    H19A C19 H19C . . 109.5 ?
    H19B C19 H19C . . 109.5 ?
    N4 C20 H20A . . 109.5 ?
    N4 C20 H20B . . 109.5 ?
    H20A C20 H20B . . 109.5 ?
    N4 C20 H20C . . 109.5 ?
    H20A C20 H20C . . 109.5 ?
    H20B C20 H20C . . 109.5 ?
loop_
    _geom_torsion_atom_site_label_1
    _geom_torsion_atom_site_label_2
    _geom_torsion_atom_site_label_3
    _geom_torsion_atom_site_label_4
    _geom_torsion_site_symmetry_1
    _geom_torsion_site_symmetry_2
    _geom_torsion_site_symmetry_3
    _geom_torsion_site_symmetry_4
    _geom_torsion
    _geom_torsion_publ_flag
    C2 N1 N2 C8 . . . . 179.04(13) ?
    C6 C1 C2 C3 . . . . -3.6(2) ?
    C7 C1 C2 C3 . . . . -179.01(15) ?
    C6 C1 C2 N1 . . . . 178.65(14) ?
    C7 C1 C2 N1 . . . . 3.2(2) ?
    N2 N1 C2 C1 . . . . -148.88(15) ?
    N2 N1 C2 C3 . . . . 33.4(2) ?
    C1 C2 C3 C4 . . . . 4.2(2) ?
    N1 C2 C3 C4 . . . . -178.05(15) ?
    C2 C3 C4 C5 . . . . -1.1(2) ?
    C3 C4 C5 C6 . . . . -2.6(3) ?
    C4 C5 C6 C1 . . . . 3.2(3) ?
    C2 C1 C6 C5 . . . . -0.1(2) ?
    C7 C1 C6 C5 . . . . 175.56(15) ?
    C2 C1 C7 O1 . . . . -134.83(17) ?
    C6 C1 C7 O1 . . . . 49.7(2) ?
    C2 C1 C7 O2 . . . . 47.4(2) ?
    C6 C1 C7 O2 . . . . -128.09(17) ?
    N1 N2 C8 C9 . . . . -175.62(16) ?
    N1 N2 C8 C13 . . . . 0.5(2) ?
    C13 C8 C9 C10 . . . . -0.1(3) ?
    N2 C8 C9 C10 . . . . 176.36(19) ?
    C8 C9 C10 C11 . . . . -0.2(3) ?
    C9 C10 C11 O3 . . . . -179.18(18) ?
    C9 C10 C11 C12 . . . . 0.2(3) ?
    O3 C11 C12 C13 . . . . 179.40(17) ?
    C10 C11 C12 C13 . . . . 0.0(3) ?
    C11 C12 C13 C8 . . . . -0.3(3) ?
    C9 C8 C13 C12 . . . . 0.3(3) ?
    N2 C8 C13 C12 . . . . -175.72(17) ?
    C20 N4 C14 C15 . . . . 2.5(3) ?
    C19 N4 C14 C15 . . . . -179.04(17) ?
    C20 N4 C14 C18 . . . . -177.34(17) ?
    C19 N4 C14 C18 . . . . 1.1(3) ?
    N4 C14 C15 C16 . . . . -179.58(17) ?
    C18 C14 C15 C16 . . . . 0.3(2) ?
    C17 N3 C16 C15 . . . . 0.4(3) ?
    C14 C15 C16 N3 . . . . -0.3(3) ?
    C16 N3 C17 C18 . . . . -0.6(3) ?
    N3 C17 C18 C14 . . . . 0.7(3) ?
    N4 C14 C18 C17 . . . . 179.35(17) ?
    C15 C14 C18 C17 . . . . -0.5(3) ?
loop_
    _geom_hbond_atom_site_label_D
    _geom_hbond_atom_site_label_H
    _geom_hbond_atom_site_label_A
    _geom_hbond_site_symmetry_A
    _geom_hbond_distance_DH
    _geom_hbond_distance_HA
    _geom_hbond_distance_DA
    _geom_hbond_angle_DHA
    O3 H3o O2 3_666 0.84 1.77 2.602(2) 174
    N3 H3n O1 1_555 0.88 1.78 2.641(2) 166
    C15 H15 O2 2_645 0.95 2.41 3.300(3) 157
    C19 H19a O3 1_554 0.98 2.58 2.968(3) 103
