# Supplementary material for: 4-(Dimethyl­amino)pyridinium 2-(4-hydroxy­phenyl­diazen­yl)benzoate
Source: Acta Crystallogr Sect E Struct Rep Online. 2009 Nov 28;65(Pt 12):o3226. doi: 10.1107/S1600536809050132 (PMC2971943; doi:10.1107/S1600536809050132)
Supplement: Supplementary file 2 [file e-65-o3226-Isup2.hkl]

# 
# h,k,l, Fc-squared, Fo-squared, sigma(Fo-squared) and status flag 
# 
data_I
_shelx_title '  cd0148a' 
_shelx_refln_list_code          4 
_shelx_F_calc_maximum      142.24 
_exptl_crystal_F_000       768.00 
_reflns_d_resolution_high  0.7697 
 
loop_ 
 _symmetry_equiv_pos_as_xyz 
 'x, y, z' 
 '-x+1/2, y+1/2, -z+1/2' 
 '-x, -y, -z' 
 'x-1/2, -y-1/2, z-1/2' 
 
_cell_length_a     9.2400 
_cell_length_b    10.9240 
_cell_length_c    17.5980 
_cell_angle_alpha  90.000 
_cell_angle_beta   92.002 
_cell_angle_gamma  90.000 
 
_shelx_F_squared_multiplier     1.000 
 
loop_ 
 _refln_index_h 
 _refln_index_k 
 _refln_index_l 
 _refln_F_squared_calc 
 _refln_F_squared_meas 
 _refln_F_squared_sigma 
 _refln_observed_status 
   2   0   0    11481.42    10277.34    183.99 o 
   4   0   0     1219.99     1355.40     38.86 o 
   6   0   0     1377.03     1455.71     32.63 o 
   8   0   0      290.49      287.96     29.44 o 
  10   0   0        0.00        1.73      5.86 o 
   1   1   0       57.12       64.73      1.82 o 
   2   1   0      115.87       87.20      7.97 o 
   4   1   0     2341.82     2335.82     24.97 o 
   5   1   0      333.94      325.61     12.89 o 
   6   1   0       52.61       36.07     12.15 o 
   7   1   0      320.29      341.81     32.00 o 
   8   1   0      349.88      386.23     24.81 o 
   9   1   0      145.34      150.73     16.62 o 
  10   1   0       25.58       27.12      5.20 o 
  11   1   0        0.91        3.84      5.28 o 
   0   2   0       11.09       -1.36      0.91 o 
   1   2   0      439.10      356.42      5.76 o 
   3   2   0     3373.62     3267.02     31.50 o 
   4   2   0     1078.80     1184.81     41.09 o 
   5   2   0      904.32      980.48     49.57 o 
   6   2   0      260.97      258.25     38.76 o 
   7   2   0      122.08      125.89     23.65 o 
   8   2   0      147.71      130.14     10.18 o 
   9   2   0       87.69       81.89     16.64 o 
  10   2   0        0.66        3.06      1.53 o 
  11   2   0       59.79       59.53      6.11 o 
   1   3   0      615.93      531.25      7.57 o 
   2   3   0        0.00        2.76      0.75 o 
   3   3   0     2292.56     2311.86     19.54 o 
   4   3   0     1942.69     1885.31     26.54 o 
   5   3   0       75.70       64.96      5.92 o 
   6   3   0      910.61      864.00     17.68 o 
   7   3   0       48.47       50.75      6.12 o 
   8   3   0      664.75      604.92     14.79 o 
   9   3   0       30.57       27.41      4.06 o 
  10   3   0       11.13       19.14      5.25 o 
  11   3   0       13.02       13.69      3.65 o 
   0   4   0      728.81      578.50     10.96 o 
   1   4   0     1636.93     1504.03     14.43 o 
   2   4   0     1502.64     1539.82     15.76 o 
   3   4   0        0.04        3.70      2.66 o 
   4   4   0     4128.74     4038.52     42.03 o 
   5   4   0       31.27       35.36      3.80 o 
   6   4   0       28.60       44.22      5.18 o 
   7   4   0       62.77       92.44      5.93 o 
   8   4   0        7.74       10.48      4.11 o 
   9   4   0       21.57       24.69      4.70 o 
  10   4   0        7.23        6.63      3.08 o 
  11   4   0        4.79        8.68      3.75 o 
   1   5   0      123.11      117.50      5.85 o 
   2   5   0      196.12      171.30      5.30 o 
   3   5   0      525.02      465.88     14.90 o 
   4   5   0      236.41      215.29     12.88 o 
   5   5   0       48.58       42.09      3.98 o 
   6   5   0      938.36      913.75     18.17 o 
   7   5   0      112.91      121.01      9.27 o 
   8   5   0      694.63      633.31     34.95 o 
   9   5   0        8.04        6.05      2.27 o 
  10   5   0       41.69       41.52      5.43 o 
  11   5   0      118.86      128.34      9.33 o 
   0   6   0     3538.49     4085.85    133.42 o 
   1   6   0        0.39        2.21      1.53 o 
   2   6   0       97.83       90.70      5.20 o 
   3   6   0       14.06       35.99      2.71 o 
   4   6   0      244.15      282.86     10.03 o 
   5   6   0        3.07        9.05      2.78 o 
   6   6   0      297.26      284.91     14.20 o 
   7   6   0       19.17       19.35      3.86 o 
   8   6   0      154.43      147.40     10.31 o 
   9   6   0        4.19       18.08      4.32 o 
  10   6   0        7.39        4.04      3.53 o 
   1   7   0      134.73      114.35      6.75 o 
   2   7   0      283.37      236.98      8.08 o 
   3   7   0      223.32      217.24     14.02 o 
   4   7   0       63.19       51.41      5.78 o 
   5   7   0       51.51       75.84      5.94 o 
   6   7   0      777.02      702.14     15.24 o 
   7   7   0       25.90        8.60      5.66 o 
   8   7   0      258.47      236.27      8.15 o 
   9   7   0        6.54        2.25      6.44 o 
  10   7   0       32.83       49.18      6.06 o 
   0   8   0     1087.64     1141.63     17.81 o 
   1   8   0      177.87      166.05      6.08 o 
   2   8   0        0.00        1.40      2.03 o 
   3   8   0       16.76       18.25      3.16 o 
   4   8   0        9.20        7.01      3.47 o 
   5   8   0       93.42       99.49      6.29 o 
   6   8   0      110.62       88.23      6.87 o 
   7   8   0        2.29        8.76      3.38 o 
   8   8   0      290.77      275.58     17.48 o 
   9   8   0       46.52       46.25      7.18 o 
   1   9   0      394.92      414.13     14.15 o 
   2   9   0       38.98       40.16      5.80 o 
   3   9   0        2.15        3.02      2.08 o 
   4   9   0       22.18       25.88      5.83 o 
   5   9   0       87.81       80.18      5.60 o 
   6   9   0        8.19        3.12      3.55 o 
   7   9   0        1.53        1.06      3.28 o 
   8   9   0       22.73        7.70      4.11 o 
   9   9   0       69.74       84.12     12.38 o 
   0  10   0       20.55       11.51      4.26 o 
   1  10   0       15.58       11.45      2.71 o 
   2  10   0      149.20      168.33     15.22 o 
   3  10   0      120.73      138.44      9.45 o 
   4  10   0       84.00       87.58      7.32 o 
   5  10   0       71.73       56.27      5.17 o 
   6  10   0       21.38       20.33      3.25 o 
   7  10   0        0.78        0.35      1.88 o 
   8  10   0       24.97       28.02      7.79 o 
   1  11   0       22.09       14.26      3.32 o 
   2  11   0      307.34      328.76     17.89 o 
   3  11   0      257.41      236.14      8.26 o 
   4  11   0      181.66      201.36     13.65 o 
   5  11   0        5.61        5.88      3.83 o 
   6  11   0        8.36       15.48      3.03 o 
   7  11   0       78.98       60.79      7.94 o 
   0  12   0       79.87       80.38     22.19 o 
   1  12   0       43.72       38.46      3.30 o 
   2  12   0        2.66        2.49      3.10 o 
   3  12   0       60.84       62.45      9.27 o 
   4  12   0       73.99       68.36      6.80 o 
   5  12   0        3.18       16.49      3.38 o 
   6  12   0        0.12        6.32      2.82 o 
   1  13   0       13.67        8.99      3.39 o 
   2  13   0       94.81       82.49      6.38 o 
   3  13   0       37.26       29.02      4.49 o 
   4  13   0        2.57       11.15      3.44 o 
   0  14   0        9.04       -0.08      5.22 o 
   1  14   0      186.44      193.54     13.75 o 
 -11   0   1        6.22       10.62      3.36 o 
  -9   0   1        5.13        7.89      3.94 o 
  -7   0   1      988.16     1247.53     41.85 o 
  -5   0   1       46.27       55.24      7.38 o 
  -3   0   1      439.20      420.96     19.30 o 
   1   0   1      566.94      533.44      8.02 o 
   3   0   1     1621.92     1542.22     33.41 o 
   5   0   1     2782.12     3052.22     44.78 o 
   7   0   1      241.80      243.63     31.88 o 
   9   0   1        0.79        5.67      7.21 o 
  11   0   1        0.30       -1.04      3.97 o 
 -11   1   1       19.60       14.59      3.21 o 
 -10   1   1       21.15       16.56     10.93 o 
  -9   1   1      171.01      148.08     28.31 o 
  -8   1   1       34.11       29.17      9.01 o 
  -7   1   1       71.61       73.85      9.08 o 
  -6   1   1       19.49       13.55      5.30 o 
  -5   1   1       62.40       80.59      7.12 o 
  -4   1   1      159.97      170.50      9.37 o 
  -3   1   1     2972.58     3029.40     29.77 o 
  -2   1   1     2075.31     1981.88     64.72 o 
  -1   1   1     2404.42     2270.71     13.66 o 
   0   1   1       89.68       42.88      5.02 o 
   1   1   1     1200.83      998.52     12.09 o 
   2   1   1      866.66      808.94     11.51 o 
   3   1   1       22.61       26.20      4.00 o 
   4   1   1     1180.21     1223.65     24.20 o 
   5   1   1      258.28      258.86     17.24 o 
   6   1   1     1289.06     1387.79     22.88 o 
   7   1   1      230.75      233.45     16.25 o 
   8   1   1       65.90       67.11      7.66 o 
   9   1   1       15.39       18.70      3.47 o 
  10   1   1        0.32        1.61      0.84 o 
  11   1   1        2.77        7.33      4.62 o 
 -11   2   1        5.29        8.16      3.95 o 
 -10   2   1      131.32      103.00      9.06 o 
  -9   2   1      166.84      173.36      9.34 o 
  -8   2   1       57.28       61.31      6.88 o 
  -7   2   1        7.54       12.83      5.62 o 
  -6   2   1      247.78      221.41     14.00 o 
  -5   2   1      665.12      714.99     17.90 o 
  -4   2   1     3807.26     4224.24     99.59 o 
  -3   2   1      973.69      941.02     16.90 o 
   0   2   1     1485.71     1360.13     10.66 o 
   1   2   1     5766.09     5526.74    153.97 o 
   2   2   1    14674.13    13775.60   1817.52 o 
   3   2   1     1583.91     1455.06     29.20 o 
   4   2   1     3675.16     3814.24     30.57 o 
   5   2   1       40.93       35.77      4.18 o 
   6   2   1       69.64       55.18      6.06 o 
   7   2   1      269.26      297.14     35.46 o 
   8   2   1       53.77       42.72      5.20 o 
   9   2   1       63.55       68.68      7.07 o 
  10   2   1        3.11        2.36      3.20 o 
  11   2   1        4.80        4.13      2.16 o 
 -11   3   1        7.26        5.07      6.34 o 
 -10   3   1      114.73       99.62     16.37 o 
  -9   3   1      352.30      311.91     35.66 o 
  -8   3   1      172.25      191.55     36.67 o 
  -7   3   1       30.22       40.54     11.99 o 
  -6   3   1       35.42       40.45      9.62 o 
  -5   3   1      586.98      585.43     21.66 o 
  -4   3   1      238.56      239.08      8.06 o 
  -3   3   1     1070.94     1033.77     14.08 o 
  -2   3   1     1587.20     1478.54     34.93 o 
  -1   3   1     2483.80     2284.67     67.12 o 
   0   3   1       33.02       24.76      2.06 o 
   1   3   1      548.41      564.31      7.84 o 
   2   3   1     1451.54     1418.56     16.82 o 
   3   3   1     2537.92     2566.51     50.70 o 
   4   3   1      487.18      416.94     11.98 o 
   5   3   1      562.25      596.24     21.46 o 
   6   3   1        0.55        4.72      6.15 o 
   7   3   1       18.38       23.54      8.03 o 
   8   3   1        1.42        1.74      2.57 o 
   9   3   1        0.65       15.12      5.23 o 
  10   3   1       33.57       38.39      8.69 o 
  11   3   1       35.27       25.66      3.85 o 
 -11   4   1        6.14        8.85      5.03 o 
 -10   4   1       35.98       29.59      9.12 o 
  -9   4   1       37.86       47.20      5.74 o 
  -8   4   1       80.12       98.81     11.06 o 
  -7   4   1       92.14       90.81      7.25 o 
  -6   4   1      345.34      356.91     19.96 o 
  -5   4   1       59.92       58.02      6.41 o 
  -4   4   1     4199.07     4251.89     61.03 o 
  -3   4   1      179.30      194.91      8.97 o 
  -2   4   1     7700.91     8078.88     86.41 o 
  -1   4   1        2.61        4.94      0.97 o 
   0   4   1      422.71      399.46      9.96 o 
   1   4   1     4281.44     4188.36     32.17 o 
   2   4   1       13.24       19.60      1.80 o 
   3   4   1       52.98       68.02      4.01 o 
   4   4   1      350.78      296.76     10.49 o 
   5   4   1      552.45      575.53     16.24 o 
   6   4   1        2.96        5.53      6.30 o 
   7   4   1       27.82       33.06     15.18 o 
   8   4   1       33.11       33.36     11.59 o 
   9   4   1      314.96      284.49     21.60 o 
  10   4   1      317.35      324.67     11.90 o 
  11   4   1        0.08        6.23      2.93 o 
 -11   5   1        0.00       11.94      2.55 o 
 -10   5   1      363.54      361.23     16.96 o 
  -9   5   1       72.87       74.85      6.74 o 
  -8   5   1       36.26       37.66      4.29 o 
  -7   5   1       98.13      106.35     12.55 o 
  -6   5   1      168.17      193.79     15.03 o 
  -5   5   1      192.23      189.63     18.34 o 
  -4   5   1     2260.93     2427.77     24.25 o 
  -3   5   1      348.19      321.48      8.10 o 
  -2   5   1        0.49        1.64      1.17 o 
  -1   5   1      334.94      340.68      8.68 o 
   0   5   1       11.67        8.21      1.58 o 
   1   5   1     1757.09     1832.03     15.02 o 
   2   5   1      717.52      771.76     11.17 o 
   3   5   1      205.18      190.63      8.51 o 
   4   5   1      315.07      333.81      9.09 o 
   5   5   1      242.05      274.58     11.27 o 
   6   5   1     1272.85     1242.80     31.51 o 
   7   5   1      204.69      193.81     12.20 o 
   8   5   1      194.45      170.72      9.41 o 
   9   5   1      120.49      106.47      6.64 o 
  10   5   1       10.02       14.70      3.49 o 
  11   5   1        4.17       14.22      2.67 o 
 -10   6   1       97.01       77.41      8.82 o 
  -9   6   1        6.02        4.03      2.87 o 
  -8   6   1        4.18        5.64      2.54 o 
  -7   6   1        3.78       12.79      3.30 o 
  -6   6   1      835.18      811.37     15.64 o 
  -5   6   1        3.38       11.18      2.03 o 
  -4   6   1      631.34      605.99     19.51 o 
  -3   6   1      568.23      571.63     14.85 o 
  -2   6   1     1776.03     1793.89     16.89 o 
  -1   6   1      720.05      617.53     13.43 o 
   0   6   1       55.33       69.81      3.91 o 
   1   6   1        2.53        5.64      1.71 o 
   2   6   1      435.78      433.21      9.39 o 
   3   6   1      978.06     1053.15     11.93 o 
   4   6   1       67.62       60.49      4.40 o 
   5   6   1       15.38       23.14      3.62 o 
   6   6   1      325.73      348.04     13.39 o 
   7   6   1       53.07       52.12      5.94 o 
   8   6   1       32.16       23.94      4.12 o 
   9   6   1        0.03        4.63      3.27 o 
  10   6   1       34.35       31.37      4.34 o 
 -10   7   1       93.64       88.06      8.60 o 
  -9   7   1      146.86      143.39     11.22 o 
  -8   7   1       55.26       64.87      7.73 o 
  -7   7   1      189.32      168.52      9.83 o 
  -6   7   1       78.76       93.92      8.46 o 
  -5   7   1      347.79      352.67     16.74 o 
  -4   7   1     1324.52     1406.31     37.67 o 
  -3   7   1        7.92       11.65      1.68 o 
  -2   7   1       80.55       86.33      4.93 o 
  -1   7   1        0.52        6.02      2.13 o 
   0   7   1      240.71      256.89      8.18 o 
   1   7   1        3.88        1.26      2.30 o 
   2   7   1       90.91       64.54      4.85 o 
   3   7   1        3.87        3.71      1.29 o 
   4   7   1      122.15      125.16      6.09 o 
   5   7   1       22.75       11.92      2.36 o 
   6   7   1       46.71       24.20      3.83 o 
   7   7   1      135.40      129.81      9.64 o 
   8   7   1      173.87      186.46      8.37 o 
   9   7   1      101.36       99.26      9.20 o 
  10   7   1        0.15       14.43      3.97 o 
  -9   8   1       69.03       60.73      6.50 o 
  -8   8   1      148.39      133.72     10.44 o 
  -7   8   1        8.44       10.35      3.23 o 
  -6   8   1      560.98      595.53     24.38 o 
  -5   8   1        1.15        3.96      2.34 o 
  -4   8   1       94.76       92.36      7.45 o 
  -3   8   1      235.81      220.51     12.99 o 
  -2   8   1        0.62        3.58      2.31 o 
  -1   8   1      120.57      150.38      9.91 o 
   0   8   1      151.58      155.86      6.19 o 
   1   8   1      270.46      287.95      9.51 o 
   2   8   1      228.32      243.22     12.16 o 
   3   8   1        2.21        3.76      1.32 o 
   4   8   1        2.27        4.71      5.16 o 
   5   8   1       36.40       23.55      5.93 o 
   6   8   1      144.22      131.22      9.62 o 
   7   8   1       24.14       23.59      6.52 o 
   8   8   1        6.64       11.06      2.64 o 
   9   8   1        5.71        6.41      2.42 o 
  -9   9   1       27.95       24.55      4.53 o 
  -8   9   1      533.91      586.83     29.34 o 
  -7   9   1       17.63       17.96      3.77 o 
  -6   9   1       26.29       28.97      4.01 o 
  -5   9   1      559.54      536.87     15.93 o 
  -4   9   1        0.90        5.29      2.52 o 
  -3   9   1       91.77       74.05      5.23 o 
  -2   9   1      480.40      538.17     11.81 o 
  -1   9   1       14.69       16.82      2.76 o 
   0   9   1      219.17      252.58     11.70 o 
   1   9   1        3.28        7.31      2.34 o 
   2   9   1       85.31       97.71      5.95 o 
   3   9   1        0.09       -0.70      3.29 o 
   4   9   1      465.84      398.09     13.97 o 
   5   9   1      192.16      189.81      9.65 o 
   6   9   1       33.85       24.93      6.39 o 
   7   9   1        6.82       10.22      3.24 o 
   8   9   1       36.85       43.70      5.92 o 
   9   9   1        1.77        8.02      3.15 o 
  -8  10   1       13.95       31.49      5.42 o 
  -7  10   1       25.36       20.86      4.50 o 
  -6  10   1        2.47        6.06      2.90 o 
  -5  10   1       14.27       10.76      3.88 o 
  -4  10   1      119.71      121.21     12.55 o 
  -3  10   1       86.95       78.98      6.14 o 
  -2  10   1       20.73       14.71      4.60 o 
  -1  10   1       40.09       48.73      6.87 o 
   0  10   1        4.18        5.28      2.63 o 
   1  10   1      124.91      118.04      8.48 o 
   2  10   1       14.29        8.68      2.75 o 
   3  10   1       34.25       34.60      4.17 o 
   4  10   1        9.87       11.66      2.83 o 
   5  10   1       26.47       36.10      4.65 o 
   6  10   1       70.94       58.53      5.87 o 
   7  10   1       29.60       17.31      2.90 o 
   8  10   1       56.38       62.09      6.63 o 
  -7  11   1        4.17       12.64      6.60 o 
  -6  11   1       40.33       38.46      4.49 o 
  -5  11   1       37.77       31.93      3.89 o 
  -4  11   1       36.49       37.83      6.25 o 
  -3  11   1        0.26        2.78      1.15 o 
  -2  11   1       62.68       65.75      4.54 o 
  -1  11   1      141.26      148.11      8.27 o 
   0  11   1      200.81      233.84      8.69 o 
   1  11   1       96.01       98.88      7.55 o 
   2  11   1        2.65        6.94      1.98 o 
   3  11   1      172.39      182.99      7.73 o 
   4  11   1       17.56       10.13      3.13 o 
   5  11   1        4.61        9.24      3.06 o 
   6  11   1       15.26       16.37      3.17 o 
   7  11   1       12.87       17.97      2.85 o 
  -6  12   1      176.54      149.08     15.47 o 
  -5  12   1        0.03        5.12      4.24 o 
  -4  12   1       33.15       42.13      5.47 o 
  -3  12   1       10.07        5.92      4.85 o 
  -2  12   1      146.89      143.53     18.19 o 
  -1  12   1      130.15      133.70     12.39 o 
   0  12   1       85.53       90.12      5.79 o 
   1  12   1       68.51       61.12      5.95 o 
   2  12   1       27.77       24.76      4.53 o 
   3  12   1       56.84       56.74      6.55 o 
   4  12   1      427.08      446.31     18.66 o 
   5  12   1        7.17        7.72      2.44 o 
   6  12   1       36.39       20.17      3.45 o 
  -4  13   1      187.81      195.64     25.87 o 
  -3  13   1       95.40       83.45     11.57 o 
  -2  13   1       30.31       25.11      4.36 o 
  -1  13   1        2.35        3.10      1.57 o 
   0  13   1      463.03      503.52     23.81 o 
   1  13   1       12.06       14.84      3.85 o 
   2  13   1      278.79      292.43     23.19 o 
   3  13   1       36.77       45.32      6.88 o 
   4  13   1       27.64       18.46      6.30 o 
  -1  14   1       12.10       17.48      3.11 o 
   0  14   1       31.54       37.32      8.30 o 
   1  14   1      183.69      194.33     20.58 o 
 -10   0   2       17.89       16.44      5.83 o 
  -8   0   2        1.74        6.30      3.33 o 
  -6   0   2      943.83      872.92     25.24 o 
  -2   0   2      905.40      983.18     24.03 o 
   0   0   2      475.54      220.82      8.95 o 
   2   0   2    19035.65    18572.42   2453.37 o 
   4   0   2     1465.30     1548.92     24.08 o 
   6   0   2      273.65      296.37     14.22 o 
   8   0   2     1234.62     1263.33     32.79 o 
  10   0   2       45.72       43.52      9.21 o 
 -11   1   2      105.00       90.59     18.14 o 
 -10   1   2       59.32       53.40     13.49 o 
  -9   1   2       53.30       62.09     10.13 o 
  -8   1   2       12.53       18.20      4.49 o 
  -7   1   2       84.56       85.48     10.63 o 
  -6   1   2       49.94       67.78      7.37 o 
  -5   1   2       23.93       24.39      3.93 o 
  -4   1   2      138.02      186.48     12.82 o 
  -3   1   2     1028.09      976.67     31.10 o 
  -2   1   2      103.03       87.66      8.25 o 
  -1   1   2       55.47       56.37      2.47 o 
   0   1   2      821.34      820.03     12.68 o 
   1   1   2     8942.97     8150.31     61.17 o 
   2   1   2      761.60      673.38      8.64 o 
   3   1   2       74.79       74.63      3.37 o 
   4   1   2     2828.46     2859.00     28.69 o 
   5   1   2      296.14      297.70      9.07 o 
   6   1   2      107.22      113.17      6.40 o 
   7   1   2      210.65      210.36     11.30 o 
   8   1   2        3.30        4.45      1.57 o 
   9   1   2      264.87      286.27     13.50 o 
  10   1   2       34.69       39.83      4.14 o 
  11   1   2       21.64       18.48      4.26 o 
 -11   2   2       22.26       14.96      3.81 o 
 -10   2   2       59.68       47.35      6.12 o 
  -9   2   2        2.63        3.67      1.80 o 
  -8   2   2      156.57      124.48     18.21 o 
  -7   2   2      221.55      226.26     19.45 o 
  -6   2   2      238.01      290.99     16.81 o 
  -5   2   2       95.65       89.17      7.64 o 
  -4   2   2     1968.83     1876.57     28.47 o 
  -3   2   2      193.41      178.31      9.11 o 
  -2   2   2     6338.96     5882.63     39.28 o 
  -1   2   2     7627.37     6982.21     93.60 o 
   0   2   2    20232.54    18902.28   3531.81 o 
   1   2   2     3252.40     3126.17     32.06 o 
   2   2   2        4.67        1.91      1.23 o 
   3   2   2       66.57       64.50      7.18 o 
   4   2   2     1006.22     1013.94     17.52 o 
   5   2   2        5.69        5.76      4.46 o 
   6   2   2      448.67      409.00     20.42 o 
   7   2   2      575.85      574.70     18.30 o 
   8   2   2       21.24       11.38      2.31 o 
   9   2   2       15.75       11.89      1.93 o 
  10   2   2      181.09      173.14     11.36 o 
  11   2   2       26.14       25.29      4.09 o 
 -11   3   2      134.91      145.18     10.82 o 
 -10   3   2      190.23      181.34     12.02 o 
  -9   3   2      270.95      266.26     14.78 o 
  -8   3   2     1127.25     1038.35     20.45 o 
  -7   3   2       22.49       14.99      2.65 o 
  -6   3   2      100.73      120.64      9.11 o 
  -5   3   2      431.91      427.30     15.19 o 
  -4   3   2     1018.75     1060.31     32.90 o 
  -3   3   2      223.87      177.60     18.40 o 
  -2   3   2       30.92       26.72      3.51 o 
  -1   3   2    16217.33    15480.39   2892.49 o 
   0   3   2     4103.07     3872.80     51.36 o 
   1   3   2       40.40       43.45      4.01 o 
   2   3   2     4197.04     4268.00     70.66 o 
   3   3   2     1274.01     1349.72     22.33 o 
   4   3   2     1755.37     1841.68     29.08 o 
   5   3   2      573.58      593.62     20.46 o 
   6   3   2      597.83      631.87     24.06 o 
   7   3   2       77.05       89.36     10.17 o 
   8   3   2       60.17       49.54      5.06 o 
   9   3   2       12.35        7.13      3.17 o 
  10   3   2        8.85       11.73      3.41 o 
  11   3   2        1.78        2.04      4.93 o 
 -11   4   2        9.09        9.08      3.93 o 
 -10   4   2        9.28        0.21      3.69 o 
  -9   4   2       23.16       17.21      3.47 o 
  -8   4   2      127.93      143.59      9.50 o 
  -7   4   2       63.56       65.75      7.35 o 
  -6   4   2      307.77      302.11     36.45 o 
  -5   4   2      524.02      422.56     17.60 o 
  -3   4   2      248.56      250.76      9.21 o 
  -2   4   2     4367.82     4597.52     36.14 o 
  -1   4   2       47.13       51.17      4.77 o 
   0   4   2      711.34      694.76     11.15 o 
   1   4   2      524.89      559.53      9.54 o 
   2   4   2       57.93       59.45      3.11 o 
   3   4   2     3544.93     3872.96     26.36 o 
   4   4   2       48.95       67.65      4.65 o 
   5   4   2        0.98        4.47      2.61 o 
   6   4   2      261.84      266.78     16.97 o 
   7   4   2       46.34       47.98      7.12 o 
   8   4   2      125.03      106.14      8.10 o 
   9   4   2       19.71       25.63      4.47 o 
  10   4   2       97.05       97.88      9.03 o 
  11   4   2       24.04       23.96      4.27 o 
 -11   5   2        0.19        9.25      4.09 o 
 -10   5   2        0.75        3.29      4.29 o 
  -9   5   2      248.77      233.80     12.58 o 
  -8   5   2      132.76      136.25     17.57 o 
  -7   5   2      584.29      563.70     17.14 o 
  -6   5   2      220.90      210.54     29.13 o 
  -5   5   2      231.90      214.47     37.57 o 
  -4   5   2       59.99       49.03      4.79 o 
  -3   5   2     1356.13     1378.28     16.53 o 
  -2   5   2      258.83      241.50      9.21 o 
  -1   5   2      549.23      503.76      9.15 o 
   0   5   2      772.58      807.72     18.24 o 
   1   5   2       60.06       68.70      2.62 o 
   2   5   2       34.23       39.38      5.06 o 
   3   5   2      910.10     1055.52     16.20 o 
   4   5   2      349.97      374.16     11.69 o 
   5   5   2      132.91      164.55      7.13 o 
   6   5   2       32.38       34.74      5.63 o 
   7   5   2      288.19      270.96      8.39 o 
   8   5   2      108.64      113.12      7.54 o 
   9   5   2        1.04        5.58      2.24 o 
  10   5   2        1.36        6.65      2.33 o 
  11   5   2        2.55        8.06      3.13 o 
 -10   6   2        0.03        8.81      3.16 o 
  -9   6   2       10.95        4.33      3.22 o 
  -8   6   2        0.17        5.94      3.46 o 
  -7   6   2       72.09       68.51      5.74 o 
  -6   6   2      239.24      205.23     18.54 o 
  -5   6   2       12.34       17.95      4.85 o 
  -4   6   2      450.77      450.45     12.20 o 
  -3   6   2        8.00        3.31      1.94 o 
  -2   6   2       23.19       19.73      2.46 o 
  -1   6   2      908.61      916.26     14.63 o 
   0   6   2      382.05      394.05     10.66 o 
   1   6   2     1489.36     1560.11     25.12 o 
   2   6   2       17.07       15.65      2.81 o 
   3   6   2       53.60       51.79      4.80 o 
   4   6   2       23.35       21.42      3.36 o 
   5   6   2       30.16       16.93      2.87 o 
   6   6   2      202.71      215.47     11.69 o 
   7   6   2        8.55       18.16      2.75 o 
   8   6   2      224.87      195.97      9.19 o 
   9   6   2       29.63       14.48      4.11 o 
  10   6   2       17.18       11.92      2.33 o 
 -10   7   2      159.13      196.02     15.20 o 
  -9   7   2       13.90        5.71      6.06 o 
  -8   7   2      115.65      125.33      9.25 o 
  -7   7   2      132.28      127.27     10.28 o 
  -6   7   2      227.52      251.89     18.41 o 
  -5   7   2        9.79       11.68      3.03 o 
  -4   7   2     1000.95     1001.50     15.68 o 
  -3   7   2      497.60      504.82     14.53 o 
  -2   7   2      795.88      786.11     11.79 o 
  -1   7   2        0.03        3.93      2.16 o 
   0   7   2       76.45       83.15      5.30 o 
   1   7   2     1417.42     1661.72     18.94 o 
   2   7   2       97.97      106.07      5.79 o 
   3   7   2       26.69       36.66      3.63 o 
   4   7   2      499.54      543.76     19.60 o 
   5   7   2        0.62        7.71      3.59 o 
   6   7   2      204.78      162.94     10.97 o 
   7   7   2       22.17       10.04      1.91 o 
   8   7   2       17.85        7.30      1.93 o 
   9   7   2       14.63        8.55      3.65 o 
  10   7   2       31.15       21.71      3.44 o 
  -9   8   2       15.33       13.54      3.01 o 
  -8   8   2      215.57      206.90     17.03 o 
  -7   8   2      100.92       99.45      7.43 o 
  -6   8   2      103.64      113.99     10.11 o 
  -5   8   2      116.38      121.65      7.63 o 
  -4   8   2     1014.81     1018.16     26.76 o 
  -3   8   2      136.65      119.51      6.58 o 
  -2   8   2      398.03      363.74     12.85 o 
  -1   8   2      450.10      505.61     15.69 o 
   0   8   2      667.87      812.80     10.60 o 
   1   8   2        7.85        5.28      2.69 o 
   2   8   2        5.10        3.02      2.07 o 
   3   8   2       71.67       67.91      7.50 o 
   4   8   2        0.47        5.16      2.09 o 
   5   8   2      118.96      114.74      9.50 o 
   6   8   2       11.45       11.23      3.20 o 
   7   8   2       13.40       16.64      5.68 o 
   8   8   2       68.31       57.46      6.68 o 
   9   8   2      116.53      100.83      8.64 o 
  -9   9   2        0.01       -0.59      2.59 o 
  -8   9   2        1.69        5.57      2.87 o 
  -7   9   2       11.24        9.74      3.57 o 
  -6   9   2      134.05      153.12     10.66 o 
  -5   9   2       92.72       85.77      8.93 o 
  -4   9   2      223.23      234.63      6.99 o 
  -3   9   2      734.54      701.95     14.17 o 
  -2   9   2      377.94      381.46     10.66 o 
  -1   9   2      116.47      125.60      7.06 o 
   0   9   2      244.16      268.53     12.72 o 
   1   9   2      241.59      278.33     12.07 o 
   2   9   2       23.67       24.47      4.82 o 
   3   9   2      245.56      258.07      8.45 o 
   4   9   2      689.81      674.04     25.44 o 
   5   9   2        7.07        9.68      2.23 o 
   6   9   2       22.53       27.23      3.90 o 
   7   9   2       71.34       59.20      5.38 o 
   8   9   2       16.97       24.71      5.16 o 
   9   9   2        1.32        6.18      6.49 o 
  -8  10   2      298.72      305.98     19.54 o 
  -7  10   2        1.78        3.85      4.03 o 
  -6  10   2        3.49        1.99      2.74 o 
  -5  10   2        2.45        1.06      2.48 o 
  -4  10   2       28.15       29.94      3.90 o 
  -3  10   2      157.13      148.75      8.88 o 
  -2  10   2      156.17      153.57      8.36 o 
  -1  10   2      231.17      277.06     14.76 o 
   0  10   2       30.34       26.85      5.07 o 
   1  10   2       93.90       96.70      6.48 o 
   2  10   2       16.02       10.94      3.77 o 
   3  10   2      398.03      414.84     10.71 o 
   4  10   2        7.44        5.49      2.63 o 
   5  10   2       19.23        4.80      2.55 o 
   6  10   2       15.85       13.16      8.38 o 
   7  10   2      147.25      133.57      9.94 o 
   8  10   2       11.75       14.15      2.88 o 
  -7  11   2       11.41        8.64      4.86 o 
  -6  11   2      161.47      168.14      9.62 o 
  -5  11   2      110.02       96.85      8.08 o 
  -4  11   2       23.05       17.24      2.80 o 
  -3  11   2       47.88       50.86      7.27 o 
  -2  11   2      241.68      235.72     11.13 o 
  -1  11   2       89.58       96.67      8.27 o 
   0  11   2     1188.82     1407.46     32.26 o 
   1  11   2       22.38       18.85      2.92 o 
   2  11   2       42.97       33.70      7.05 o 
   3  11   2      179.03      198.88     12.32 o 
   4  11   2        8.33        9.02      2.60 o 
   5  11   2       34.77       21.13      3.10 o 
   6  11   2       51.38       32.88      4.63 o 
   7  11   2       71.41       57.68      5.07 o 
  -6  12   2        3.55        7.97      2.30 o 
  -5  12   2       22.41       16.56      6.18 o 
  -4  12   2        2.50        5.56      2.24 o 
  -3  12   2        0.89        3.69      1.83 o 
  -2  12   2        6.71        8.51      2.48 o 
  -1  12   2       32.72       18.39      3.51 o 
   0  12   2        1.82        6.00      2.32 o 
   1  12   2      191.77      224.37     12.09 o 
   2  12   2       77.17       91.92      7.73 o 
   3  12   2      635.02      716.28     21.36 o 
   4  12   2      398.86      393.10     15.58 o 
   5  12   2       68.68       66.48      5.40 o 
   6  12   2       25.51       16.57      3.37 o 
  -4  13   2       34.38       32.38      5.85 o 
  -3  13   2       13.82       10.60      3.63 o 
  -2  13   2        2.65       10.05      3.06 o 
  -1  13   2      189.21      185.36      9.13 o 
   0  13   2       36.89       28.46      3.67 o 
   1  13   2       31.08       26.43      6.91 o 
   2  13   2      185.59      184.98     11.12 o 
   3  13   2       29.04       25.61      7.86 o 
   4  13   2       44.02       36.87      7.01 o 
  -1  14   2       39.30       28.97      6.17 o 
   0  14   2       15.31        9.14      4.99 o 
   1  14   2       57.69       56.77      6.38 o 
 -11   0   3        4.19        8.34      5.01 o 
  -9   0   3       87.34       90.92     14.15 o 
  -7   0   3        5.57       10.48      3.84 o 
  -5   0   3     2481.01     2557.39     38.14 o 
  -3   0   3     2723.14     2488.96     35.11 o 
  -1   0   3     2881.19     2722.24     30.35 o 
   1   0   3      940.22      906.55     12.26 o 
   3   0   3      183.56      162.03      9.61 o 
   5   0   3       17.85        4.19      1.98 o 
   7   0   3       43.40       45.25      6.07 o 
   9   0   3        4.63        6.31      2.67 o 
  11   0   3        9.81       14.23      6.39 o 
 -11   1   3      106.80       87.40     29.42 o 
 -10   1   3      210.07      189.63     37.72 o 
  -9   1   3       10.29        8.81      3.37 o 
  -8   1   3       87.82       80.41      9.27 o 
  -7   1   3        1.89        3.23      1.69 o 
  -6   1   3     1250.97     1327.44     47.67 o 
  -5   1   3       70.12      117.16      7.75 o 
  -4   1   3      110.98      113.56     12.91 o 
  -3   1   3      139.17      124.95      6.67 o 
  -2   1   3      163.09      186.99      5.17 o 
  -1   1   3      496.57      453.99      7.18 o 
   0   1   3     2215.81     1985.01     14.63 o 
   1   1   3      589.29      567.33      7.79 o 
   2   1   3     1269.68     1212.15     10.48 o 
   3   1   3        4.87        5.51      1.58 o 
   4   1   3       76.81       81.60      4.56 o 
   5   1   3      837.35      800.82     16.33 o 
   6   1   3       37.72       68.08      7.00 o 
   7   1   3      203.66      211.05      9.91 o 
   8   1   3       49.27       40.78      4.29 o 
   9   1   3       15.18        7.29      2.41 o 
  10   1   3       69.44       71.66      6.79 o 
  11   1   3       61.73       67.55      5.35 o 
 -11   2   3        1.87        9.48      2.32 o 
 -10   2   3       17.59       15.82      5.11 o 
  -9   2   3       27.41       28.26      4.67 o 
  -8   2   3        2.39        6.40      5.10 o 
  -7   2   3       61.43       56.99      6.92 o 
  -6   2   3      635.19      644.63     24.40 o 
  -5   2   3      968.45      853.16     14.65 o 
  -4   2   3       32.41       16.71      3.67 o 
  -3   2   3      215.64      183.39      6.33 o 
  -2   2   3     1003.85      965.04     14.79 o 
  -1   2   3     1199.09     1069.06     10.66 o 
   0   2   3    10106.25     9269.41    646.19 o 
   1   2   3       95.41       74.50      6.99 o 
   2   2   3      340.81      276.55      6.45 o 
   3   2   3      144.29      179.14      5.21 o 
   4   2   3      109.16      114.14      4.93 o 
   5   2   3      949.94     1023.00     18.35 o 
   6   2   3       29.42       18.20      2.75 o 
   7   2   3        1.25       11.15      3.25 o 
   8   2   3      360.30      361.50     11.70 o 
   9   2   3      337.16      354.90     16.48 o 
  10   2   3      152.46      179.49     13.25 o 
  11   2   3       61.82       71.62      5.85 o 
 -11   3   3       16.96        9.95      2.26 o 
 -10   3   3       14.67       10.07      2.12 o 
  -9   3   3       26.59       34.28      4.95 o 
  -8   3   3       34.27       31.10      4.63 o 
  -7   3   3        2.63        5.08      3.47 o 
  -6   3   3      376.99      364.11     16.70 o 
  -5   3   3      210.08      195.72      6.41 o 
  -4   3   3       64.69       49.89      5.03 o 
  -3   3   3      506.34      500.35     11.62 o 
  -2   3   3     1145.16     1177.11     13.54 o 
   0   3   3      131.76       93.62      5.67 o 
   1   3   3      636.30      563.85     21.15 o 
   2   3   3     1641.64     1600.83     34.69 o 
   3   3   3      743.42      669.09     10.94 o 
   4   3   3      132.28      179.35      7.42 o 
   5   3   3      569.28      563.73     17.49 o 
   6   3   3      208.46      204.37      9.52 o 
   7   3   3        0.37        5.95      4.56 o 
   8   3   3       84.02       67.51      9.11 o 
   9   3   3        0.32        3.53      3.25 o 
  10   3   3        6.38        4.89      3.26 o 
  11   3   3       60.28       64.23      4.76 o 
 -11   4   3       38.58       46.85      8.10 o 
 -10   4   3        1.82        2.64      1.48 o 
  -9   4   3       13.66       11.11      5.40 o 
  -8   4   3       60.45       43.81      4.65 o 
  -7   4   3      105.86       99.62      7.66 o 
  -6   4   3      592.01      609.77     21.62 o 
  -5   4   3      262.33      252.71     12.43 o 
  -4   4   3     1216.39     1141.74     20.25 o 
  -3   4   3     1666.31     1779.11     60.86 o 
  -2   4   3       69.67       54.96      5.06 o 
  -1   4   3     2763.85     2724.20     36.93 o 
   0   4   3      168.38      163.02     11.38 o 
   1   4   3       83.40       92.24      4.96 o 
   2   4   3      621.14      655.40     13.03 o 
   3   4   3     2048.93     1941.83     20.79 o 
   4   4   3      767.29      865.98     10.27 o 
   5   4   3       15.45        7.72      2.91 o 
   6   4   3      153.53      134.31      7.35 o 
   7   4   3      410.15      399.25     11.97 o 
   8   4   3       34.45       35.83      4.51 o 
   9   4   3       24.17       25.49      3.97 o 
  10   4   3       30.50       24.08      3.55 o 
  11   4   3       83.79       70.75      6.83 o 
 -11   5   3        1.52        7.83      4.72 o 
 -10   5   3       82.13       76.54      9.26 o 
  -9   5   3      362.99      384.43     19.13 o 
  -8   5   3      738.86      749.89     41.71 o 
  -7   5   3       41.22       29.20      9.86 o 
  -6   5   3      909.07      852.16     66.01 o 
  -5   5   3       94.13      125.43      9.26 o 
  -4   5   3      353.50      270.76     34.95 o 
  -3   5   3     1970.27     2105.69     34.18 o 
  -2   5   3      581.40      603.78     14.05 o 
  -1   5   3      219.88      214.60      6.55 o 
   0   5   3      999.38     1037.96     13.06 o 
   1   5   3       15.23       14.41      1.64 o 
   2   5   3     1450.46     1592.10     25.88 o 
   3   5   3      422.55      395.52     14.84 o 
   4   5   3      560.21      524.31     13.61 o 
   5   5   3      119.27      115.42      4.96 o 
   6   5   3        9.53        9.75      1.98 o 
   7   5   3      371.47      305.09      8.81 o 
   8   5   3       37.00       40.93      4.44 o 
   9   5   3        0.02        4.52      2.52 o 
  10   5   3       15.94        7.35      2.74 o 
  11   5   3        0.56        1.78      2.01 o 
 -10   6   3       26.33       29.61      5.43 o 
  -9   6   3      128.72      127.22      9.98 o 
  -8   6   3      282.21      306.05     16.18 o 
  -7   6   3        5.62        4.66      1.61 o 
  -6   6   3     3227.02     3290.33     57.70 o 
  -5   6   3       39.74       37.27      6.91 o 
  -4   6   3      968.68     1096.47     20.25 o 
  -3   6   3       30.58       36.88      3.42 o 
  -2   6   3      241.88      232.49      7.21 o 
  -1   6   3      290.12      282.81     10.80 o 
   0   6   3     1142.11     1201.32     25.24 o 
   1   6   3     2578.23     2856.95     69.64 o 
   2   6   3       63.31       63.62      5.88 o 
   3   6   3      137.30      119.88      6.71 o 
   4   6   3       23.02       31.64      3.24 o 
   5   6   3      499.21      447.71     24.06 o 
   6   6   3       64.72       64.59      4.70 o 
   7   6   3      205.64      179.16      7.02 o 
   8   6   3       25.98       17.03      6.23 o 
   9   6   3      101.48       85.95      6.37 o 
  10   6   3        3.53        4.95      3.38 o 
 -10   7   3       15.24       18.59      4.08 o 
  -9   7   3       77.79       81.72      8.00 o 
  -8   7   3      104.59      101.44      8.29 o 
  -7   7   3        0.09        4.57      4.31 o 
  -6   7   3       45.32       40.02      8.72 o 
  -5   7   3        2.11        4.70      3.38 o 
  -4   7   3      119.69      144.55      9.92 o 
  -3   7   3       72.25       71.07      5.26 o 
  -2   7   3      149.31      140.61      5.73 o 
  -1   7   3       74.64       71.79      4.78 o 
   0   7   3       10.57       11.42      2.68 o 
   1   7   3      230.37      275.93     10.05 o 
   2   7   3       35.06       44.60      5.95 o 
   3   7   3       18.95       17.24      3.49 o 
   4   7   3       26.79       33.02      4.05 o 
   5   7   3        0.19        4.18      2.62 o 
   6   7   3       73.78       60.14      7.70 o 
   7   7   3       87.77       64.28     10.20 o 
   8   7   3       45.59       38.23      9.25 o 
   9   7   3      189.80      188.28     12.03 o 
  10   7   3       83.40       89.58      8.08 o 
  -9   8   3       90.06       79.40      6.87 o 
  -8   8   3      112.15      100.64      8.51 o 
  -7   8   3       97.29       72.97      7.76 o 
  -6   8   3       50.71       54.35      6.00 o 
  -5   8   3      317.04      333.94     15.85 o 
  -4   8   3      476.79      447.81     11.27 o 
  -3   8   3       43.35       46.94      4.19 o 
  -2   8   3        6.75        9.38      2.29 o 
  -1   8   3      314.91      335.09     12.87 o 
   0   8   3       26.13       24.33      3.00 o 
   1   8   3      201.63      226.19     12.25 o 
   2   8   3        5.86        6.17      2.71 o 
   3   8   3      437.07      440.45     17.87 o 
   4   8   3        5.20        2.07      2.74 o 
   5   8   3        7.20        4.79      2.43 o 
   6   8   3      114.35      118.90      7.69 o 
   7   8   3       11.43       11.57      2.37 o 
   8   8   3        0.83        3.71      4.03 o 
   9   8   3        7.57        6.93      2.70 o 
  -9   9   3       35.75       42.38      7.22 o 
  -8   9   3       45.59       44.66      6.01 o 
  -7   9   3        0.02        6.18      2.63 o 
  -6   9   3        9.42       12.03      3.07 o 
  -5   9   3       91.41       94.10      6.93 o 
  -4   9   3     1597.10     1733.53     38.78 o 
  -3   9   3        9.31        8.23      1.99 o 
  -2   9   3     1902.15     1981.28     30.35 o 
  -1   9   3       38.51       30.93      4.09 o 
   0   9   3      131.80      146.24     12.09 o 
   1   9   3       61.46       65.94      5.68 o 
   2   9   3      150.85      139.34     12.60 o 
   3   9   3      610.18      658.45     19.15 o 
   4   9   3       84.05      103.18      7.62 o 
   5   9   3        1.40       -2.14      2.31 o 
   6   9   3        1.24        7.83      2.75 o 
   7   9   3      388.31      389.01     16.59 o 
   8   9   3        0.66        5.15      2.59 o 
   9   9   3        8.39       16.27      2.80 o 
  -8  10   3       33.27       35.99      6.91 o 
  -7  10   3       91.36       93.06      8.39 o 
  -6  10   3        1.15        8.74      2.37 o 
  -5  10   3        1.41        7.44      2.22 o 
  -4  10   3        4.30        7.20      1.85 o 
  -3  10   3     1728.18     1792.47     49.59 o 
  -2  10   3       16.21        7.75      2.35 o 
  -1  10   3       54.40       54.34      5.26 o 
   0  10   3       37.68       40.23      6.68 o 
   1  10   3       65.74       58.75      4.89 o 
   2  10   3       19.33       15.32      3.00 o 
   3  10   3      138.60      144.19     13.80 o 
   4  10   3      885.20      915.33     22.83 o 
   5  10   3        9.98       12.43      2.99 o 
   6  10   3        0.25        2.93      3.49 o 
   7  10   3        1.38        4.63      3.24 o 
   8  10   3       74.71       77.13      7.55 o 
  -7  11   3       11.02       15.62      3.20 o 
  -6  11   3       23.98       35.60      5.41 o 
  -5  11   3        1.24        6.04      2.19 o 
  -4  11   3       45.97       45.21      6.83 o 
  -3  11   3       25.17       14.06      2.26 o 
  -2  11   3      505.83      514.45     10.53 o 
  -1  11   3       40.01       43.49      4.45 o 
   0  11   3     1032.45     1141.88     20.77 o 
   1  11   3       35.51       25.00      3.71 o 
   2  11   3      389.34      418.37     14.12 o 
   3  11   3        5.62        4.24      2.27 o 
   4  11   3       14.19       11.18      2.57 o 
   5  11   3      367.50      341.43     14.54 o 
   6  11   3      114.42      120.30     10.13 o 
   7  11   3       18.26       22.69      3.41 o 
  -6  12   3       80.65       91.39      7.01 o 
  -5  12   3        8.16        7.96      3.13 o 
  -4  12   3       75.65       66.56      8.75 o 
  -3  12   3       19.10       24.14      3.66 o 
  -2  12   3        9.33        6.19      2.42 o 
  -1  12   3      606.51      688.68     31.12 o 
   0  12   3        4.15        3.54      2.73 o 
   1  12   3        2.44        9.56      2.73 o 
   2  12   3        4.78        8.70      2.06 o 
   3  12   3      128.14      145.33     10.64 o 
   4  12   3      486.68      510.05     27.85 o 
   5  12   3       21.30       16.25      3.23 o 
   6  12   3       14.50       16.99      2.93 o 
  -4  13   3        5.54        9.96      3.56 o 
  -3  13   3       22.55       16.54      3.34 o 
  -2  13   3        6.24        9.69      2.39 o 
  -1  13   3        0.88        4.07      1.60 o 
   0  13   3       98.13       88.41     10.56 o 
   1  13   3        2.26       10.65      3.53 o 
   2  13   3      611.39      666.97     40.95 o 
   3  13   3        1.50        7.89      2.66 o 
   4  13   3       27.21       18.99      5.79 o 
  -1  14   3      156.44      145.94     24.05 o 
   0  14   3       64.02       75.92      6.02 o 
   1  14   3       83.67       73.10     10.56 o 
 -10   0   4      298.12      282.49     28.28 o 
  -8   0   4      149.36      146.18     17.78 o 
  -6   0   4      825.79      780.16     21.25 o 
  -4   0   4      900.69      969.69     24.88 o 
  -2   0   4     3420.97     3172.14     46.74 o 
   0   0   4     2160.06     2045.78     23.02 o 
   2   0   4        8.01        0.79      1.21 o 
   4   0   4       13.96        9.36      2.19 o 
   6   0   4      175.98      220.91     14.44 o 
   8   0   4      264.63      290.72     15.30 o 
  10   0   4      129.22      152.50     21.59 o 
 -11   1   4      197.18      177.48     26.22 o 
 -10   1   4      136.14       99.33      9.82 o 
  -9   1   4       18.93       14.25      4.43 o 
  -8   1   4      225.18      221.66     17.88 o 
  -7   1   4        0.06        7.93      3.79 o 
  -6   1   4       31.16       44.88      5.44 o 
  -5   1   4       49.46       52.91      6.26 o 
  -4   1   4       20.20       18.02      2.48 o 
  -3   1   4       10.27       10.18      2.09 o 
  -2   1   4      100.83       91.14      4.30 o 
  -1   1   4     3414.52     3212.94     40.84 o 
   0   1   4     4045.29     3742.70     36.17 o 
   1   1   4     1054.67      947.16      9.52 o 
   2   1   4     2847.44     2683.98     17.11 o 
   3   1   4     1626.33     1552.32     16.87 o 
   4   1   4      832.53      806.98     22.53 o 
   5   1   4      132.77      122.64     11.71 o 
   6   1   4      519.61      481.59     21.55 o 
   7   1   4        7.53        9.05      4.98 o 
   8   1   4       21.35       14.74      2.81 o 
   9   1   4      379.95      368.02     29.35 o 
  10   1   4       46.75       46.76      5.04 o 
  11   1   4        0.05        6.12      3.18 o 
 -11   2   4        6.04        6.69      2.13 o 
 -10   2   4      291.81      316.13     13.41 o 
  -9   2   4      206.49      206.12     17.22 o 
  -8   2   4       50.26       57.66      4.92 o 
  -7   2   4       18.10       25.26      5.69 o 
  -6   2   4      326.66      333.30     20.31 o 
  -5   2   4      364.46      401.29     13.40 o 
  -4   2   4        1.43        1.56      2.00 o 
  -3   2   4     1784.83     1749.80     16.06 o 
  -2   2   4       50.62       52.75      3.55 o 
  -1   2   4        0.23       -1.95      1.47 o 
   0   2   4     1212.86     1076.29     20.65 o 
   1   2   4      606.22      591.01      9.30 o 
   2   2   4        0.37        0.06      0.58 o 
   3   2   4        9.87       23.16      2.82 o 
   4   2   4      100.78      141.27      6.79 o 
   5   2   4        2.77        3.26      1.82 o 
   6   2   4      704.01      686.08     18.85 o 
   7   2   4      298.33      305.80     14.56 o 
   8   2   4      657.23      711.30     22.99 o 
   9   2   4       12.53        8.83      6.37 o 
  10   2   4      403.94      442.36     16.93 o 
  11   2   4       29.92       31.01      4.68 o 
 -11   3   4        7.75        1.35      2.14 o 
 -10   3   4      218.18      220.15     14.38 o 
  -9   3   4      104.12      120.18     11.15 o 
  -8   3   4      298.56      320.35     11.35 o 
  -7   3   4       86.62       87.76      5.87 o 
  -6   3   4       96.31       90.53      7.08 o 
  -5   3   4       53.18       56.33      4.64 o 
  -4   3   4      324.41      322.47     12.21 o 
  -3   3   4       23.27       19.93      3.04 o 
  -2   3   4       31.35       40.93      4.08 o 
  -1   3   4      346.56      320.38      6.88 o 
   0   3   4     3494.14     3615.76     29.49 o 
   1   3   4      457.60      462.48     10.30 o 
   2   3   4     1728.40     1758.68     63.45 o 
   3   3   4      181.32      176.61      6.66 o 
   4   3   4      296.91      310.56      8.17 o 
   5   3   4       67.69       69.53      7.48 o 
   6   3   4      649.13      615.58     38.04 o 
   7   3   4       12.45       15.00      7.25 o 
   8   3   4      283.63      258.00      9.75 o 
   9   3   4      327.98      330.34      9.68 o 
  10   3   4       49.20       50.48      5.21 o 
  11   3   4       17.72       20.86      4.22 o 
 -11   4   4        5.96       13.63      4.34 o 
 -10   4   4       28.88       21.31      3.53 o 
  -9   4   4       26.51       24.79      4.31 o 
  -8   4   4     1047.95     1072.24     38.76 o 
  -7   4   4       14.76       16.74      3.04 o 
  -6   4   4       49.14       46.35      4.95 o 
  -5   4   4      104.27      129.18      8.51 o 
  -4   4   4      198.05      201.74     10.34 o 
  -3   4   4     1289.05     1231.50     34.77 o 
  -2   4   4     2683.21     2819.07     40.30 o 
  -1   4   4      221.38      214.06      6.21 o 
   0   4   4       11.97        6.10      3.08 o 
   1   4   4      208.99      190.35      4.85 o 
   2   4   4       52.03       66.77      4.92 o 
   3   4   4      200.74      218.94     20.60 o 
   4   4   4      414.96      373.34     10.22 o 
   5   4   4      271.33      289.84      9.97 o 
   6   4   4      283.63      279.89     13.20 o 
   7   4   4        4.17        4.50      1.92 o 
   8   4   4        4.14        5.74      2.21 o 
   9   4   4       16.24        9.15      2.22 o 
  10   4   4        9.39        7.29      2.41 o 
  11   4   4       38.84       50.19      8.50 o 
 -11   5   4        2.16       12.40      4.04 o 
 -10   5   4        0.55        5.58      2.89 o 
  -9   5   4       95.64       91.88     16.85 o 
  -8   5   4      269.57      275.52     10.22 o 
  -7   5   4      259.72      248.74     15.72 o 
  -6   5   4        1.52        2.90      7.33 o 
  -5   5   4       82.63       95.55      7.78 o 
  -4   5   4      465.08      437.57     23.26 o 
  -3   5   4     1126.18     1114.55     27.83 o 
  -2   5   4       73.20       86.66      5.60 o 
  -1   5   4      941.44      942.21     18.43 o 
   0   5   4      303.51      306.31      9.65 o 
   1   5   4      211.51      210.87      9.96 o 
   2   5   4      981.95     1055.58     15.08 o 
   3   5   4      403.13      398.84     16.80 o 
   4   5   4      353.63      276.44     10.45 o 
   5   5   4       54.67       53.50      4.21 o 
   6   5   4        7.68       11.22      4.14 o 
   7   5   4       76.43       59.34      5.66 o 
   8   5   4       30.83       33.57      7.46 o 
   9   5   4        0.78        7.63      3.70 o 
  10   5   4       55.57       48.72      6.09 o 
 -10   6   4        0.04       11.50      7.97 o 
  -9   6   4      153.75      157.13     12.25 o 
  -8   6   4       60.48       50.05      5.97 o 
  -7   6   4       89.07       79.72      9.20 o 
  -6   6   4      157.56      165.72     18.69 o 
  -5   6   4     1066.48     1059.47     64.18 o 
  -4   6   4      238.19      226.19     13.77 o 
  -3   6   4       19.12       16.70      2.18 o 
  -2   6   4      271.15      294.66     10.78 o 
  -1   6   4       20.90       19.35      3.54 o 
   0   6   4      161.24      193.44      6.67 o 
   1   6   4      253.10      256.39      8.00 o 
   2   6   4      107.95       96.90      5.28 o 
   3   6   4        3.17       12.44      3.67 o 
   4   6   4      373.31      394.74     14.99 o 
   5   6   4      156.32      148.41      6.68 o 
   6   6   4      310.63      230.04     13.99 o 
   7   6   4        2.16        5.83      2.68 o 
   8   6   4       46.39       59.82      6.60 o 
   9   6   4       31.11       27.37      4.18 o 
  10   6   4       53.89       55.99      5.43 o 
 -10   7   4       23.03       19.14      4.36 o 
  -9   7   4      429.70      483.50     22.13 o 
  -8   7   4      260.38      266.52     16.70 o 
  -7   7   4       60.04       50.71      6.96 o 
  -6   7   4      792.52      820.94     20.46 o 
  -5   7   4     2542.46     2601.15     58.99 o 
  -4   7   4      610.71      624.48     19.37 o 
  -3   7   4      167.64      183.47     10.18 o 
  -2   7   4      181.89      168.76      7.64 o 
  -1   7   4       15.42       14.41      4.02 o 
   0   7   4     4506.08     5304.59    144.31 o 
   1   7   4      317.91      381.08     14.01 o 
   2   7   4      210.97      298.71     16.06 o 
   3   7   4       42.03       35.08      4.07 o 
   4   7   4      167.21      157.40     11.15 o 
   5   7   4        1.35       -3.46      2.31 o 
   6   7   4      150.27      174.07     12.98 o 
   7   7   4       41.66       42.65      5.90 o 
   8   7   4       19.43       26.90      4.94 o 
   9   7   4        0.00        6.64      2.19 o 
  10   7   4        6.72        9.35      4.53 o 
  -9   8   4      104.78      105.20      9.11 o 
  -8   8   4      133.20      139.80     10.30 o 
  -7   8   4       72.50       63.62      5.58 o 
  -6   8   4       36.25       34.94      4.96 o 
  -5   8   4      566.07      548.50     22.25 o 
  -4   8   4       53.60       47.00      4.45 o 
  -3   8   4       15.69       12.81      1.92 o 
  -2   8   4        0.97        5.59      2.29 o 
  -1   8   4      587.81      617.02     20.35 o 
   0   8   4       27.29       26.23      3.06 o 
   1   8   4       42.84       42.98      4.14 o 
   2   8   4        4.35       11.01      3.40 o 
   3   8   4        6.39        4.80      1.61 o 
   4   8   4       48.06       36.83      5.20 o 
   5   8   4       35.88       33.83      4.70 o 
   6   8   4      217.76      227.82      9.47 o 
   7   8   4        3.63        5.94      2.75 o 
   8   8   4        8.20       10.48      3.28 o 
   9   8   4       12.86       19.24      3.88 o 
  -9   9   4        0.76       11.39      2.83 o 
  -8   9   4        6.37       10.54      3.21 o 
  -7   9   4       72.77       73.56      6.45 o 
  -6   9   4       59.12       58.96      5.99 o 
  -5   9   4      512.00      502.63     15.03 o 
  -4   9   4      125.05      118.91      7.87 o 
  -3   9   4       69.92       73.64      5.06 o 
  -2   9   4       61.17       60.61      4.99 o 
  -1   9   4       78.68       83.28      5.75 o 
   0   9   4      495.99      491.77     11.01 o 
   1   9   4        0.61        2.92      2.58 o 
   2   9   4      975.57     1013.51     20.85 o 
   3   9   4      171.96      195.20     14.93 o 
   4   9   4       44.47       39.15      4.67 o 
   5   9   4       38.84       41.43      7.04 o 
   6   9   4      159.15      165.18      7.34 o 
   7   9   4       15.89        8.94      2.42 o 
   8   9   4       15.37       12.98      5.03 o 
  -8  10   4       67.21       65.55      7.51 o 
  -7  10   4       46.98       61.91      9.05 o 
  -6  10   4       83.86       86.75      7.87 o 
  -5  10   4      113.71      108.44     12.20 o 
  -4  10   4        0.03        1.58      2.26 o 
  -3  10   4        1.39        1.96      1.89 o 
  -2  10   4        0.84        5.03      1.93 o 
  -1  10   4       78.84       80.26      8.43 o 
   0  10   4       94.69       99.01     13.92 o 
   1  10   4       88.00       90.15      5.27 o 
   2  10   4       36.34       21.93      7.08 o 
   3  10   4      839.40      931.94     28.63 o 
   4  10   4       55.68       51.35      5.38 o 
   5  10   4        2.53        6.15      2.24 o 
   6  10   4       34.47       30.08      4.78 o 
   7  10   4        6.87        6.26      4.17 o 
   8  10   4        1.20        4.68      2.23 o 
  -7  11   4       46.08       66.19     17.52 o 
  -6  11   4       18.53       21.63      4.34 o 
  -5  11   4       20.86       17.96      3.30 o 
  -4  11   4      224.55      251.45     14.12 o 
  -3  11   4       47.27       44.96      5.68 o 
  -2  11   4      210.07      201.17      6.80 o 
  -1  11   4       25.91       24.52      3.34 o 
   0  11   4      364.98      413.44     17.78 o 
   1  11   4       30.22       25.13      3.75 o 
   2  11   4      325.92      386.22     25.61 o 
   3  11   4        1.81        6.09      3.84 o 
   4  11   4       16.51        8.64      3.02 o 
   5  11   4        9.78        7.03      2.32 o 
   6  11   4       26.49       21.65      4.40 o 
   7  11   4       33.48       36.29      5.10 o 
  -6  12   4       13.32       12.38      5.96 o 
  -5  12   4      171.72      185.16     13.73 o 
  -4  12   4       17.42       11.63      2.39 o 
  -3  12   4      105.91       83.59      6.45 o 
  -2  12   4        0.40        2.69      1.72 o 
  -1  12   4      177.61      167.39     10.78 o 
   0  12   4        2.48        5.82      1.77 o 
   1  12   4        1.45        2.68      4.72 o 
   2  12   4       76.55       79.24      7.85 o 
   3  12   4      508.61      523.74     20.05 o 
   4  12   4       25.44       28.14      4.63 o 
   5  12   4        0.92       11.65      3.00 o 
  -4  13   4        1.18        1.68      1.63 o 
  -3  13   4       26.20       18.43      7.11 o 
  -2  13   4        0.03        3.06      1.71 o 
  -1  13   4       66.70       62.13      7.00 o 
   0  13   4       50.34       53.28      7.79 o 
   1  13   4       93.64      102.03      8.19 o 
   2  13   4      365.50      399.27     23.68 o 
   3  13   4        5.99       11.17      4.12 o 
   4  13   4       81.15       87.09      8.95 o 
 -11   0   5      139.77      167.92     20.62 o 
  -9   0   5      289.93      219.80     25.96 o 
  -7   0   5      268.27      256.93     38.39 o 
  -5   0   5      394.67      404.93     23.57 o 
  -3   0   5     1005.59      808.15     44.23 o 
  -1   0   5      238.54      238.26      5.45 o 
   1   0   5     1007.49      727.36     11.14 o 
   3   0   5     1987.03     2038.77     20.54 o 
   5   0   5       57.92       52.60      4.92 o 
   7   0   5     4083.59     4220.28     86.16 o 
   9   0   5      685.38      771.25     28.26 o 
  11   0   5     1242.68     1419.44    684.00 o 
 -11   1   5       19.84       14.09      3.41 o 
 -10   1   5      142.13      146.25     10.31 o 
  -9   1   5       54.29       54.96      5.72 o 
  -8   1   5       87.13       92.37     11.34 o 
  -7   1   5       34.07       22.78      4.54 o 
  -6   1   5       30.38       19.82      3.23 o 
  -5   1   5      204.12      167.97      9.68 o 
  -4   1   5      200.89      236.88     11.34 o 
  -3   1   5     1091.62     1095.51     17.02 o 
  -2   1   5      488.59      429.90     10.97 o 
  -1   1   5     1359.99     1330.34     10.75 o 
   0   1   5     1339.38     1160.02      9.44 o 
   1   1   5       38.66       18.83      1.85 o 
   2   1   5     3925.21     3932.71     21.78 o 
   3   1   5      939.44      940.24     14.30 o 
   4   1   5      539.85      557.33     20.80 o 
   5   1   5       14.22       19.23      4.23 o 
   6   1   5      152.55      166.67      8.54 o 
   7   1   5      795.84      835.01     13.01 o 
   8   1   5      399.65      438.58     10.82 o 
   9   1   5       14.59       19.91      4.05 o 
  10   1   5        3.55        6.18      4.51 o 
  11   1   5      292.35      326.20     14.10 o 
 -11   2   5       18.88       13.21      2.79 o 
 -10   2   5      243.94      246.98     12.84 o 
  -9   2   5      127.79      111.63      7.50 o 
  -8   2   5      245.97      228.73      9.40 o 
  -7   2   5      163.19      191.28     13.57 o 
  -6   2   5      148.97      141.19      9.53 o 
  -5   2   5      311.90      310.57     11.93 o 
  -4   2   5     1576.13     1709.21     19.15 o 
  -3   2   5      208.99      262.28      7.68 o 
  -2   2   5      235.63      208.84      6.61 o 
  -1   2   5      528.53      573.87     10.96 o 
   0   2   5      654.44      678.49      9.81 o 
   1   2   5      143.99      138.49      7.68 o 
   2   2   5      502.57      507.46      7.79 o 
   3   2   5       84.41      100.90      4.60 o 
   4   2   5     1060.03     1127.01     13.69 o 
   5   2   5       39.41       21.77      4.72 o 
   6   2   5     1214.82     1312.15     17.05 o 
   7   2   5      250.55      266.48     14.37 o 
   8   2   5       66.56       63.66      7.75 o 
   9   2   5      310.24      332.01     20.76 o 
  10   2   5       12.23       14.93      2.97 o 
  11   2   5        8.09        5.74      2.60 o 
 -11   3   5        0.99        2.95      1.65 o 
 -10   3   5        1.99        5.64      2.76 o 
  -9   3   5       70.90       78.88      9.35 o 
  -8   3   5        6.95        9.26      2.70 o 
  -7   3   5      530.79      490.06     20.92 o 
  -6   3   5       78.37       98.10      6.34 o 
  -5   3   5       14.11       18.72      2.57 o 
  -4   3   5       48.24       39.83      4.72 o 
  -3   3   5      266.03      261.87      9.11 o 
  -2   3   5     2265.19     2277.49     19.97 o 
  -1   3   5     1000.57      932.14     19.75 o 
   0   3   5      926.82      890.49     14.12 o 
   1   3   5     1281.76     1334.03     17.39 o 
   2   3   5       24.10       25.34      2.60 o 
   3   3   5      531.98      582.98     10.49 o 
   4   3   5     1049.63     1150.45     12.43 o 
   5   3   5      278.92      240.84     10.36 o 
   6   3   5        0.70        2.61      3.63 o 
   7   3   5        0.12        4.00      2.03 o 
   8   3   5      146.24      145.18      7.79 o 
   9   3   5       20.32       15.18      4.09 o 
  10   3   5       39.22       43.73      4.54 o 
  11   3   5      131.07      109.68      7.08 o 
 -11   4   5        2.73        1.91      1.37 o 
 -10   4   5       36.60       37.85      5.84 o 
  -9   4   5       17.11       15.26      3.38 o 
  -8   4   5      200.65      209.99      8.47 o 
  -7   4   5      546.80      565.08     13.91 o 
  -6   4   5       10.53       11.81      2.54 o 
  -5   4   5      157.48      167.56      8.61 o 
  -4   4   5       80.36       97.49      5.56 o 
  -3   4   5       50.05       40.38      3.90 o 
  -2   4   5      136.70      105.83      6.76 o 
  -1   4   5        2.84        6.45      1.52 o 
   0   4   5      387.21      366.35      8.43 o 
   1   4   5        8.24       17.22      3.18 o 
   2   4   5        0.00       -2.36      4.29 o 
   3   4   5      341.96      334.99     12.24 o 
   4   4   5       32.18       30.79      2.49 o 
   5   4   5        0.02        3.46      3.96 o 
   6   4   5      147.90      150.58      7.17 o 
   7   4   5       47.68       31.27      4.54 o 
   8   4   5      218.80      212.29      5.95 o 
   9   4   5        8.41       15.89      3.63 o 
  10   4   5        1.12        3.52      3.03 o 
  11   4   5        9.86       10.53      2.63 o 
 -11   5   5        6.70       10.37      2.87 o 
 -10   5   5      119.93      114.88     14.51 o 
  -9   5   5        0.61        1.37      6.13 o 
  -8   5   5        6.54       12.96      3.56 o 
  -7   5   5       21.21       21.82      4.25 o 
  -6   5   5      806.15      816.87     24.31 o 
  -5   5   5       88.18      107.51      9.37 o 
  -4   5   5       40.67       32.56      3.95 o 
  -3   5   5      670.39      721.26     44.02 o 
  -2   5   5        8.78       26.98      4.11 o 
  -1   5   5     4648.51     4694.21     45.09 o 
   0   5   5     2461.08     2682.15     27.82 o 
   1   5   5     2266.01     2355.15     36.09 o 
   2   5   5      380.09      456.79     15.00 o 
   3   5   5       46.26       38.57      3.80 o 
   4   5   5       80.54       68.80      5.76 o 
   5   5   5      353.36      315.71     14.09 o 
   6   5   5        1.35        2.31      4.20 o 
   7   5   5        6.58        4.85      1.61 o 
   8   5   5       94.81       76.65      6.15 o 
   9   5   5      179.38      172.42     18.26 o 
  10   5   5      111.58      123.27     11.89 o 
 -10   6   5       58.11       69.01      6.33 o 
  -9   6   5       53.07       54.34      9.52 o 
  -8   6   5       75.87       74.48      7.17 o 
  -7   6   5       11.86        7.32      3.14 o 
  -6   6   5        0.70        1.93      3.11 o 
  -5   6   5      494.70      496.77     53.47 o 
  -4   6   5       49.72       59.80      6.01 o 
  -3   6   5     1322.86     1431.79     20.26 o 
  -2   6   5      539.72      562.97     15.85 o 
  -1   6   5       10.17       10.52      5.36 o 
   0   6   5       85.63       86.27      5.21 o 
   1   6   5      139.36      124.83      6.24 o 
   2   6   5      986.91     1091.52     15.80 o 
   3   6   5      381.82      450.81     20.11 o 
   4   6   5        7.87        3.84      3.32 o 
   5   6   5        0.25        6.73      2.00 o 
   6   6   5       11.14        7.38      2.46 o 
   7   6   5        5.12        4.37      2.58 o 
   8   6   5        1.04        1.14      2.35 o 
   9   6   5        2.76        5.95      2.12 o 
  10   6   5       21.88       13.98      4.00 o 
 -10   7   5       29.04       38.13      6.08 o 
  -9   7   5        6.74        8.48      2.68 o 
  -8   7   5      238.39      236.62     14.79 o 
  -7   7   5      597.24      548.29     17.01 o 
  -6   7   5      253.96      268.62     10.56 o 
  -5   7   5      352.76      335.66     20.83 o 
  -4   7   5     3294.72     3363.31     48.63 o 
  -3   7   5      234.61      201.89     10.75 o 
  -2   7   5      210.40      250.85     11.63 o 
  -1   7   5       15.48       15.32      2.71 o 
   0   7   5      161.12      178.81      6.71 o 
   1   7   5      300.08      338.45     10.80 o 
   2   7   5        5.41        9.66      2.46 o 
   3   7   5     1244.78     1299.21     20.85 o 
   4   7   5        2.83        8.03      2.15 o 
   5   7   5       33.63       17.31      2.98 o 
   6   7   5        3.17        4.62      1.90 o 
   7   7   5      493.05      486.38     12.70 o 
   8   7   5       32.79       27.58      4.54 o 
   9   7   5       37.85       52.89      8.93 o 
  10   7   5        1.34        5.86      4.75 o 
  -9   8   5      400.89      401.31     15.91 o 
  -8   8   5       16.88       17.15      5.54 o 
  -7   8   5      143.40      133.76     18.38 o 
  -6   8   5        5.41        1.58      3.29 o 
  -5   8   5       39.06       28.06      4.20 o 
  -4   8   5      437.80      419.20     13.59 o 
  -3   8   5      208.61      177.48     10.52 o 
  -2   8   5       28.98       21.56      3.33 o 
  -1   8   5      171.54      145.98      8.79 o 
   0   8   5       78.80       83.52      4.81 o 
   1   8   5       49.03       47.24      7.82 o 
   2   8   5      139.24      139.91      7.47 o 
   3   8   5        3.70        4.45      2.97 o 
   4   8   5       91.63       83.16      7.27 o 
   5   8   5      565.83      523.52     15.81 o 
   6   8   5        0.00        3.08      2.00 o 
   7   8   5       86.73       65.83      5.55 o 
   8   8   5       71.27       70.85      6.37 o 
   9   8   5       37.79       32.38      7.40 o 
  -8   9   5      111.35      119.48     11.96 o 
  -7   9   5      131.17      105.47      8.91 o 
  -6   9   5       35.87       40.35      8.69 o 
  -5   9   5        0.03        2.13      2.66 o 
  -4   9   5       51.79       45.29      4.79 o 
  -3   9   5       63.79       56.19      4.33 o 
  -2   9   5     3160.47     3352.89     71.92 o 
  -1   9   5      129.15      107.30      5.96 o 
   0   9   5      849.54     1015.86     17.39 o 
   1   9   5        5.34        4.29      2.48 o 
   2   9   5        6.42        4.07      3.16 o 
   3   9   5       30.57       24.98      4.54 o 
   4   9   5        3.71        7.02      3.37 o 
   5   9   5      492.33      473.27     14.70 o 
   6   9   5      128.89      133.01     10.45 o 
   7   9   5       19.79       25.07      3.84 o 
   8   9   5        0.16        4.71      5.21 o 
  -8  10   5        2.55       -1.05      3.50 o 
  -7  10   5      196.23      207.14     15.30 o 
  -6  10   5       39.59       53.40      6.99 o 
  -5  10   5       22.72       14.83      5.35 o 
  -4  10   5        0.71        6.03      2.89 o 
  -3  10   5        0.14        1.54      1.36 o 
  -2  10   5      189.39      190.02      7.28 o 
  -1  10   5       97.84       86.03      8.52 o 
   0  10   5       83.41       81.97      6.07 o 
   1  10   5       16.67       13.68      4.27 o 
   2  10   5      203.57      215.87     10.23 o 
   3  10   5      157.28      146.49      8.58 o 
   4  10   5      291.77      287.39     10.69 o 
   5  10   5      138.96      151.01     11.06 o 
   6  10   5        0.05        5.22      2.10 o 
   7  10   5       46.85       39.63      4.66 o 
   8  10   5       76.51       58.36      6.61 o 
  -7  11   5       71.57       75.46      6.63 o 
  -6  11   5       21.38       18.80      8.33 o 
  -5  11   5       14.91       12.73      3.55 o 
  -4  11   5       47.54       30.12      3.79 o 
  -3  11   5       12.72        8.32      2.36 o 
  -2  11   5       78.67       92.21      6.13 o 
  -1  11   5       25.55       27.03      3.71 o 
   0  11   5      441.74      475.98     10.90 o 
   1  11   5        5.10        6.51      3.21 o 
   2  11   5      179.41      177.18      8.29 o 
   3  11   5      178.64      164.47     14.07 o 
   4  11   5       37.00       32.00      6.86 o 
   5  11   5       41.36       38.11      4.18 o 
   6  11   5       12.69       11.00      2.50 o 
   7  11   5       33.47       33.51      8.48 o 
  -5  12   5        2.16        6.81      2.96 o 
  -4  12   5        0.88        7.76      2.00 o 
  -3  12   5        5.96        4.31      2.88 o 
  -2  12   5       84.08       69.36      7.32 o 
  -1  12   5       79.96       70.48      5.84 o 
   0  12   5       20.87       26.66      4.22 o 
   1  12   5      129.41      132.19     10.14 o 
   2  12   5       29.68       35.53      9.98 o 
   3  12   5      345.50      353.46     13.42 o 
   4  12   5       95.06       82.88     16.12 o 
   5  12   5        8.33        8.09      3.32 o 
  -4  13   5        6.05        3.73      6.69 o 
  -3  13   5        1.00        3.47      1.29 o 
  -2  13   5        0.41        1.83      1.70 o 
  -1  13   5       51.57       48.42      5.36 o 
   0  13   5      110.09      100.03     14.92 o 
   1  13   5        7.16        4.56      1.97 o 
   2  13   5        3.99        4.25      3.10 o 
   3  13   5       41.74       36.70      9.29 o 
 -10   0   6      488.78      521.89     27.76 o 
  -8   0   6      586.20      621.42     37.44 o 
  -6   0   6       55.94       63.44      8.32 o 
  -4   0   6     1894.06     2237.78     23.50 o 
  -2   0   6       92.29      142.03      4.36 o 
   0   0   6      585.40      562.58     10.87 o 
   2   0   6       99.90      111.86      5.99 o 
   4   0   6     1164.02     1076.62     62.79 o 
   6   0   6      883.17      803.26     19.88 o 
   8   0   6     1037.63     1093.40     50.02 o 
  10   0   6       39.70       36.89      8.12 o 
 -11   1   6       12.59       13.20      3.27 o 
 -10   1   6        1.43        2.44      2.05 o 
  -9   1   6       26.84       28.94      4.64 o 
  -8   1   6        4.60       11.03      2.76 o 
  -7   1   6      114.20      131.46      9.61 o 
  -6   1   6        0.11        6.40      4.98 o 
  -5   1   6      644.32      690.63     23.75 o 
  -4   1   6        3.52        2.02      0.91 o 
  -3   1   6      138.06      151.51      5.48 o 
  -2   1   6     1411.37     1351.00     23.74 o 
  -1   1   6     1210.99     1152.58     10.50 o 
   0   1   6        0.49        1.24      0.40 o 
   1   1   6     1047.75     1065.14     11.21 o 
   2   1   6       11.51        7.91      0.80 o 
   3   1   6       23.24       27.54      2.87 o 
   4   1   6      705.76      741.19     17.89 o 
   5   1   6       16.04       18.68      2.26 o 
   6   1   6      449.00      426.00     15.68 o 
   7   1   6      385.86      388.84     15.26 o 
   8   1   6       11.15        6.91      2.48 o 
   9   1   6      650.22      684.61     14.99 o 
  10   1   6       60.77       58.98      6.59 o 
  11   1   6      243.77      257.90     11.87 o 
 -11   2   6        5.53        6.70      2.07 o 
 -10   2   6        0.77        5.89      3.00 o 
  -9   2   6       13.79       18.62      3.86 o 
  -8   2   6      525.07      507.03     18.60 o 
  -7   2   6      157.92      171.25     11.37 o 
  -6   2   6     1100.42     1126.71     23.68 o 
  -5   2   6       94.74      102.40      7.01 o 
  -4   2   6      388.91      410.86     12.99 o 
  -3   2   6       12.49       13.24      2.06 o 
  -2   2   6     3162.38     3351.13     27.90 o 
  -1   2   6      178.86      167.56      4.73 o 
   0   2   6        6.12        4.29      1.01 o 
   1   2   6      350.71      260.09     13.03 o 
   2   2   6      949.46      948.50     13.40 o 
   3   2   6      115.50       87.29      4.29 o 
   4   2   6       32.98       63.56      4.93 o 
   5   2   6      848.48      921.98     23.96 o 
   6   2   6      447.30      462.93     15.86 o 
   7   2   6      280.37      302.24     15.14 o 
   8   2   6      103.01       85.91      7.52 o 
   9   2   6      118.67      124.59      7.83 o 
  10   2   6        0.90        3.41      2.01 o 
  11   2   6        9.10        8.39      4.18 o 
 -11   3   6        5.13        2.08      1.99 o 
 -10   3   6        7.72        9.13      2.66 o 
  -9   3   6       61.06       53.27      5.37 o 
  -8   3   6      491.56      532.46     16.83 o 
  -7   3   6       25.63       18.65      4.59 o 
  -6   3   6      553.15      535.56     18.35 o 
  -5   3   6      131.85      149.21      7.62 o 
  -4   3   6      259.38      260.63     10.88 o 
  -3   3   6     1788.28     1849.32     20.57 o 
  -2   3   6       18.30       26.86      7.15 o 
   0   3   6       15.09        5.50      0.78 o 
   1   3   6      345.75      325.16      7.74 o 
   2   3   6       40.71       44.73      3.43 o 
   3   3   6      449.02      448.63      9.24 o 
   4   3   6        1.01        3.74      1.41 o 
   5   3   6      553.02      595.00     15.68 o 
   6   3   6      666.44      738.83     20.10 o 
   7   3   6      130.85      123.67      8.51 o 
   8   3   6        2.32        2.50      2.72 o 
   9   3   6       39.82       42.13      5.49 o 
  10   3   6        0.60        6.13      3.88 o 
  11   3   6      128.06      128.16     10.62 o 
 -11   4   6        3.81        8.80      3.28 o 
 -10   4   6       36.56       34.72      6.99 o 
  -9   4   6       41.39       39.37      4.47 o 
  -8   4   6      252.02      262.68     14.48 o 
  -7   4   6       25.41       20.98      3.06 o 
  -6   4   6     1505.27     1582.78     31.16 o 
  -5   4   6       10.14        7.86      3.46 o 
  -4   4   6       59.08       59.51      4.30 o 
  -3   4   6       45.37       42.58      3.22 o 
  -2   4   6     1626.22     1634.87    216.26 o 
  -1   4   6       18.42        8.47      3.15 o 
   0   4   6     2099.68     2237.30     19.13 o 
   1   4   6        2.04        3.20      1.15 o 
   2   4   6      527.92      482.67     15.81 o 
   3   4   6      596.62      589.98     13.57 o 
   4   4   6       63.99       51.81      3.57 o 
   5   4   6      863.91      760.06     10.01 o 
   6   4   6      233.96      216.69     11.66 o 
   7   4   6      118.89      115.67      7.97 o 
   8   4   6       52.55       52.24      5.19 o 
   9   4   6      110.48      109.51      7.91 o 
  10   4   6       12.54       13.24      3.05 o 
 -10   5   6      130.03      134.03     14.33 o 
  -9   5   6       25.99       16.11      4.68 o 
  -8   5   6       78.68       76.98      6.34 o 
  -7   5   6       51.75       53.19      6.86 o 
  -6   5   6      361.56      392.65     21.63 o 
  -5   5   6     1156.51     1216.12     27.89 o 
  -4   5   6       25.01       28.88      3.60 o 
  -3   5   6      279.22      264.37     22.04 o 
  -1   5   6      152.74      137.91      7.57 o 
   0   5   6     1574.78     1840.81     31.18 o 
   1   5   6     1712.45     1930.54     17.19 o 
   2   5   6       10.38       11.77      2.27 o 
   3   5   6      197.47      199.95      8.84 o 
   4   5   6       13.64       11.52      2.65 o 
   5   5   6      524.34      466.21     20.84 o 
   6   5   6        9.18        9.56      2.01 o 
   7   5   6        5.53        2.99      1.01 o 
   8   5   6       51.02       50.97      5.62 o 
   9   5   6       43.33       36.56      4.10 o 
  10   5   6        0.69        5.71      4.57 o 
 -10   6   6       16.35       18.63      5.51 o 
  -9   6   6        4.24       10.29      3.37 o 
  -8   6   6        8.60        6.82      3.93 o 
  -7   6   6       29.02       21.00      4.53 o 
  -6   6   6     1420.29     1386.06     56.95 o 
  -5   6   6        4.45       12.43     12.56 o 
  -4   6   6      117.99      106.59      6.08 o 
  -3   6   6        8.43       22.27      3.65 o 
  -2   6   6       28.88       17.38      4.88 o 
  -1   6   6       37.53       24.47      3.73 o 
   0   6   6      172.78      153.34      8.10 o 
   1   6   6      323.95      310.15     15.96 o 
   2   6   6      213.79      218.67     11.84 o 
   3   6   6      119.03      154.18      7.68 o 
   4   6   6      647.75      631.42     21.78 o 
   5   6   6        7.44       11.10      2.33 o 
   6   6   6       15.62        6.87      2.27 o 
   7   6   6      423.35      372.59     11.63 o 
   8   6   6       87.96       96.89      8.00 o 
   9   6   6       37.54       48.89      5.02 o 
  10   6   6       38.37       45.93      6.00 o 
 -10   7   6       10.83        9.19      7.56 o 
  -9   7   6      237.12      261.41     16.66 o 
  -8   7   6       14.89       17.59      5.83 o 
  -7   7   6       31.32       39.16      6.57 o 
  -6   7   6       28.47       31.29      5.52 o 
  -5   7   6       50.22       37.66      6.65 o 
  -4   7   6     1940.60     2009.62     29.73 o 
  -3   7   6      709.48      777.30     19.36 o 
  -2   7   6      410.84      408.09     14.46 o 
  -1   7   6       30.20       37.85      3.84 o 
   0   7   6       32.79       24.22      6.06 o 
   1   7   6       50.30       52.36      3.53 o 
   2   7   6      182.22      200.64     13.35 o 
   3   7   6     1664.32     1840.48     36.03 o 
   4   7   6      280.90      275.33     17.94 o 
   5   7   6       26.77       12.24      4.61 o 
   6   7   6       42.84       37.96      3.82 o 
   7   7   6        3.85        6.11      1.80 o 
   8   7   6        1.59        5.39      2.88 o 
   9   7   6        4.44        3.14      4.94 o 
  -9   8   6       14.40       19.61      4.21 o 
  -8   8   6       11.54       24.63      5.23 o 
  -7   8   6       37.54       26.35      5.85 o 
  -6   8   6        2.35        7.36      3.01 o 
  -5   8   6       26.96       28.59      5.64 o 
  -4   8   6        4.45        1.33      3.14 o 
  -3   8   6       49.63       51.34      4.31 o 
  -2   8   6      165.18      166.78      6.00 o 
  -1   8   6      202.55      197.12      8.09 o 
   0   8   6       30.96       25.19      5.80 o 
   1   8   6       89.33      107.99      7.52 o 
   2   8   6        2.47        3.61      3.91 o 
   3   8   6      143.81      160.55     11.99 o 
   4   8   6       73.52       75.14      6.02 o 
   5   8   6       55.60       39.23      4.02 o 
   6   8   6      273.34      252.95     12.04 o 
   7   8   6       34.52       20.79      4.35 o 
   8   8   6        0.61        8.46      2.45 o 
   9   8   6       16.82       20.20      4.47 o 
  -8   9   6       13.62       24.55      5.25 o 
  -7   9   6      167.43      178.17     14.20 o 
  -6   9   6        0.11       -3.33      3.19 o 
  -5   9   6       41.02       36.83      4.93 o 
  -4   9   6       31.15       24.18      3.02 o 
  -3   9   6       20.28       21.20      3.04 o 
  -2   9   6      542.08      510.24     11.90 o 
  -1   9   6      214.05      217.96      5.97 o 
   0   9   6       44.44       50.67      4.82 o 
   1   9   6       10.45        5.04      2.47 o 
   2   9   6      715.19      728.73     19.31 o 
   3   9   6      228.04      230.67     12.19 o 
   4   9   6       56.46       48.40      5.50 o 
   5   9   6       39.40       39.65      4.97 o 
   6   9   6        2.92        4.96      3.49 o 
   7   9   6        3.96        6.39      1.75 o 
   8   9   6       27.37       22.06      4.74 o 
  -8  10   6       59.75       61.50      6.78 o 
  -7  10   6        3.98       10.23      2.72 o 
  -6  10   6      312.51      284.28     13.86 o 
  -5  10   6      144.34      131.14     10.10 o 
  -4  10   6        0.43        3.75      2.05 o 
  -3  10   6       53.80       38.94      5.34 o 
  -2  10   6       21.78       19.66      2.84 o 
  -1  10   6       87.91       88.15      5.28 o 
   0  10   6       20.78       18.40      4.36 o 
   1  10   6      198.72      226.51    102.41 o 
   2  10   6       25.33       25.27      7.62 o 
   3  10   6       12.68       15.11      3.87 o 
   4  10   6       53.06       55.89      5.44 o 
   5  10   6       40.99       32.78      3.69 o 
   6  10   6      337.69      339.25     16.41 o 
   7  10   6       90.11       80.19      6.17 o 
  -7  11   6       10.98       20.28      5.55 o 
  -6  11   6      158.46      161.01      9.04 o 
  -5  11   6        0.02        3.57      3.39 o 
  -4  11   6      162.13      157.59     17.03 o 
  -3  11   6        9.12        6.82      2.06 o 
  -2  11   6      205.26      201.01      9.72 o 
  -1  11   6       95.70       99.17      7.67 o 
   0  11   6      118.83      118.37     12.22 o 
   1  11   6      106.24      112.05      6.94 o 
   2  11   6      231.69      242.03     12.56 o 
   3  11   6       35.47       32.68      5.48 o 
   4  11   6       37.62       28.83      4.29 o 
   5  11   6       54.23       55.11      5.00 o 
   6  11   6       68.23       77.88      5.85 o 
  -5  12   6       12.89       23.85      5.87 o 
  -4  12   6       40.68       35.32      4.90 o 
  -3  12   6       14.92       10.38      2.43 o 
  -2  12   6       20.34       14.57      3.80 o 
  -1  12   6      527.97      513.04     18.98 o 
   0  12   6       14.54       16.31      3.49 o 
   1  12   6       11.04        8.35      3.65 o 
   2  12   6       13.68        8.92      5.60 o 
   3  12   6      309.60      317.13     14.91 o 
   4  12   6       94.94      101.68      8.40 o 
   5  12   6       33.72       30.99      4.35 o 
  -3  13   6        8.66       13.06      4.73 o 
  -2  13   6       45.68       31.43      8.87 o 
  -1  13   6        2.44        3.53      2.01 o 
   0  13   6       85.02       81.80     10.87 o 
   1  13   6       97.28       82.91     14.71 o 
   2  13   6       18.34       18.73      3.38 o 
   3  13   6      224.15      235.84     15.71 o 
 -11   0   7        6.25        6.84      3.12 o 
  -9   0   7      376.59      360.44     24.67 o 
  -7   0   7      126.10      138.72     11.89 o 
  -5   0   7      312.92      405.58     16.92 o 
  -3   0   7       20.34       34.01      4.73 o 
  -1   0   7     2457.86     2526.02     29.81 o 
   1   0   7     3000.25     3201.53     43.85 o 
   3   0   7     6689.69     7681.29    103.05 o 
   5   0   7       70.90      125.83     17.31 o 
   7   0   7     1004.89     1080.08     34.26 o 
   9   0   7      564.36      672.12     25.71 o 
  11   0   7       27.65       31.73      7.13 o 
 -11   1   7       91.86       94.54      8.09 o 
 -10   1   7      186.72      202.61      9.42 o 
  -9   1   7       65.23       68.22      6.58 o 
  -8   1   7        1.77       -0.95      1.79 o 
  -7   1   7      542.28      599.06     25.32 o 
  -6   1   7      280.98      286.65     13.66 o 
  -5   1   7      903.23      909.26     10.93 o 
  -4   1   7      109.55      119.61      7.26 o 
  -3   1   7        0.39        1.38      1.26 o 
  -2   1   7        2.16        5.23      0.98 o 
  -1   1   7       20.15       19.58      1.64 o 
   0   1   7      108.88      120.18      3.68 o 
   1   1   7      391.47      342.23      7.26 o 
   2   1   7      236.90      246.01      6.82 o 
   3   1   7     2475.44     2805.35     26.03 o 
   4   1   7      913.07     1065.50     17.47 o 
   5   1   7      107.12      112.14      5.60 o 
   6   1   7      429.99      421.22     14.27 o 
   7   1   7      292.62      320.94      8.93 o 
   8   1   7        5.75        5.13      1.93 o 
   9   1   7      462.51      510.74     13.67 o 
  10   1   7        1.88        7.17      2.69 o 
  11   1   7        0.14       -1.92      4.29 o 
 -11   2   7        7.60       11.68      2.51 o 
 -10   2   7       84.24       80.75      7.34 o 
  -9   2   7      144.69      125.35     10.85 o 
  -8   2   7       42.36       37.51      4.40 o 
  -7   2   7       27.08       31.24      4.45 o 
  -6   2   7       70.02       57.93      5.70 o 
  -5   2   7      105.17      138.89      9.01 o 
  -4   2   7       83.82       84.05      6.03 o 
  -3   2   7       71.24       66.95      4.21 o 
  -2   2   7     2936.85     2911.04     37.98 o 
  -1   2   7       24.23       23.98      2.68 o 
   0   2   7      982.56      931.73     14.66 o 
   1   2   7     1315.39     1330.22     14.62 o 
   2   2   7      736.68      783.52     12.55 o 
   3   2   7        8.82        6.33      1.79 o 
   4   2   7       14.32       15.70      2.59 o 
   5   2   7       65.87       48.05      4.13 o 
   6   2   7       66.01       68.04      7.97 o 
   7   2   7     1581.29     1728.39     31.55 o 
   8   2   7      132.97      138.46      6.10 o 
   9   2   7        0.89        3.83      2.21 o 
  10   2   7      158.84      178.98     11.54 o 
  11   2   7      151.38      161.52     12.49 o 
 -11   3   7      105.73      112.74     12.60 o 
 -10   3   7       12.06       11.58      2.71 o 
  -9   3   7      218.94      225.54     13.75 o 
  -8   3   7      139.39      125.05      8.86 o 
  -7   3   7        5.18        4.90      3.16 o 
  -6   3   7        2.31        6.50      3.74 o 
  -5   3   7        0.16        2.80      1.17 o 
  -4   3   7      150.59      162.51     11.58 o 
  -3   3   7      598.13      648.16      9.27 o 
  -2   3   7      510.17      444.54     13.21 o 
  -1   3   7     2909.13     3250.43     48.98 o 
   0   3   7      495.66      520.10     21.30 o 
   1   3   7     1211.89     1279.05     21.37 o 
   2   3   7     1006.33     1087.84     16.47 o 
   3   3   7       12.60        9.99      1.65 o 
   4   3   7      449.22      435.98     11.81 o 
   5   3   7        0.03        4.51      3.16 o 
   6   3   7      856.87      918.06     14.11 o 
   7   3   7      830.41      820.20     16.37 o 
   8   3   7        0.71        3.40      2.27 o 
   9   3   7      121.46      129.64      9.88 o 
  10   3   7      169.39      183.69     11.91 o 
  11   3   7        4.94        7.44      2.33 o 
 -11   4   7       50.25       44.84      5.67 o 
 -10   4   7        6.73        6.62      3.09 o 
  -9   4   7       96.63       91.81     13.44 o 
  -8   4   7      430.57      386.07     13.19 o 
  -7   4   7      690.60      711.19     18.76 o 
  -6   4   7        0.00        2.38      2.21 o 
  -5   4   7      897.29      877.30     15.52 o 
  -4   4   7       84.17       77.19      5.46 o 
  -3   4   7       56.53       58.95      6.68 o 
  -2   4   7       97.89       63.06      7.46 o 
  -1   4   7       86.72      100.62     10.63 o 
   0   4   7      639.82      621.06     11.93 o 
   1   4   7      380.73      374.36     10.53 o 
   2   4   7       25.76       10.30      3.38 o 
   3   4   7      383.47      318.41      8.17 o 
   4   4   7       60.68       79.00      5.23 o 
   5   4   7       20.35       23.74      4.57 o 
   6   4   7        7.39        6.72      4.12 o 
   7   4   7       10.61        7.28      2.13 o 
   8   4   7       28.55       20.89      3.54 o 
   9   4   7      183.92      167.89     12.45 o 
  10   4   7      378.20      433.84     33.10 o 
 -10   5   7        5.72        9.91      3.19 o 
  -9   5   7        0.94        1.83      4.44 o 
  -8   5   7        6.74        9.12      2.15 o 
  -7   5   7      351.43      399.38     17.82 o 
  -6   5   7     1446.68     1431.84     31.31 o 
  -5   5   7     2034.40     2178.81     49.72 o 
  -4   5   7      610.57      637.77     18.74 o 
  -3   5   7     1796.97     1740.45     52.63 o 
  -2   5   7        1.78       -1.72      3.24 o 
  -1   5   7      254.94      289.64     15.23 o 
   0   5   7      905.69      975.29     13.39 o 
   1   5   7      140.17      155.92      4.05 o 
   2   5   7       16.73       11.79      2.97 o 
   3   5   7       84.25       78.06     11.94 o 
   4   5   7      267.73      263.74     14.19 o 
   5   5   7      442.48      417.79     19.35 o 
   6   5   7       74.01       86.81      6.15 o 
   7   5   7      102.57       97.17      9.29 o 
   8   5   7       42.69       31.79      4.69 o 
   9   5   7        9.19        6.66      3.51 o 
  10   5   7      328.30      386.00     20.20 o 
 -10   6   7       40.24       57.78     12.63 o 
  -9   6   7        3.13        7.26      3.09 o 
  -8   6   7        6.43        6.37      3.94 o 
  -7   6   7        2.89        7.95      3.71 o 
  -6   6   7      336.14      355.89     18.66 o 
  -5   6   7        3.53        4.07      2.68 o 
  -4   6   7       52.28       63.77      6.70 o 
  -3   6   7      224.49      162.43     38.75 o 
  -2   6   7       36.97       44.90     10.39 o 
  -1   6   7      202.08      213.85     14.83 o 
   0   6   7       14.18       19.01      5.69 o 
   1   6   7      619.98      630.03     15.41 o 
   2   6   7      328.10      340.39     23.53 o 
   3   6   7       47.62       39.63      4.63 o 
   4   6   7        3.44        9.45      2.69 o 
   5   6   7       17.70       12.22      3.41 o 
   6   6   7        0.01        5.89      2.69 o 
   7   6   7       30.94       21.96      6.15 o 
   8   6   7      185.95      165.76     14.54 o 
   9   6   7       16.73       12.65      4.56 o 
  10   6   7       20.28       12.89      2.96 o 
  -9   7   7      148.55      165.28     15.33 o 
  -8   7   7        8.46        7.43      2.22 o 
  -7   7   7       21.02       31.23      7.78 o 
  -6   7   7       14.07       15.79      3.68 o 
  -5   7   7      123.46      135.97      9.63 o 
  -4   7   7      183.19      172.54     13.17 o 
  -3   7   7      101.30      101.33      6.65 o 
  -2   7   7       34.07       40.87      8.17 o 
  -1   7   7      176.22      158.77      7.08 o 
   0   7   7      146.72      141.24     13.69 o 
   1   7   7       24.48       15.87      3.61 o 
   2   7   7       97.50      107.77      9.60 o 
   3   7   7      245.68      242.74     12.39 o 
   4   7   7      450.61      462.23     20.11 o 
   5   7   7       65.99       70.54      5.34 o 
   6   7   7       46.00       45.72      7.01 o 
   7   7   7       37.30       33.01      4.16 o 
   8   7   7      217.75      230.37     12.28 o 
   9   7   7      162.02      159.66     15.76 o 
  -9   8   7       12.41       15.39      4.35 o 
  -8   8   7       81.58       87.84      7.99 o 
  -7   8   7      107.03       82.15      9.76 o 
  -6   8   7        0.03        1.00      2.86 o 
  -5   8   7      202.07      193.33     10.81 o 
  -4   8   7      525.18      561.40     19.95 o 
  -3   8   7       87.66       77.43      6.60 o 
  -2   8   7      228.27      210.83     22.46 o 
  -1   8   7        1.64        6.35      3.83 o 
   0   8   7      456.37      477.91     16.47 o 
   1   8   7       71.49       70.67      6.18 o 
   2   8   7      703.34      760.04     18.31 o 
   3   8   7        6.71        4.73      2.84 o 
   4   8   7      200.85      184.56      6.66 o 
   5   8   7        0.19        5.69      1.51 o 
   6   8   7       71.83       65.23      6.44 o 
   7   8   7      173.23      161.70     11.97 o 
   8   8   7       81.29       79.90      6.35 o 
   9   8   7      104.53       95.51      8.02 o 
  -8   9   7       32.52       38.19      5.48 o 
  -7   9   7       15.87       19.36      4.34 o 
  -6   9   7       50.47       54.87      8.43 o 
  -5   9   7       57.63       62.76      5.01 o 
  -4   9   7        5.69        9.40      3.98 o 
  -3   9   7       41.28       44.00      4.81 o 
  -2   9   7       14.75        8.41      1.68 o 
  -1   9   7       49.78       50.71      5.59 o 
   0   9   7        0.83        1.94      1.94 o 
   1   9   7      151.01      159.07     11.58 o 
   2   9   7       28.33       23.37      3.72 o 
   3   9   7      397.24      410.12     14.34 o 
   4   9   7       94.72       90.11      7.83 o 
   5   9   7        3.12        2.53      2.19 o 
   6   9   7      126.71      140.19      9.26 o 
   7   9   7       89.08       84.08      6.73 o 
   8   9   7      130.50      117.54     10.69 o 
  -7  10   7        0.79        8.28      6.03 o 
  -6  10   7       46.46       38.81      6.76 o 
  -5  10   7       38.81       39.02      4.02 o 
  -4  10   7        0.18        6.36      3.79 o 
  -3  10   7       49.47       41.27      6.65 o 
  -2  10   7        8.63       13.42      2.64 o 
  -1  10   7       66.10       61.94      5.71 o 
   0  10   7       30.76       22.52      3.73 o 
   1  10   7        0.52        3.19      3.36 o 
   2  10   7       13.51       15.57      3.84 o 
   3  10   7       30.17       27.91      4.46 o 
   4  10   7       15.19       16.72      3.66 o 
   5  10   7       97.12       84.16      6.93 o 
   6  10   7        0.73        5.37      3.02 o 
   7  10   7        0.54       10.38      2.97 o 
  -6  11   7       99.51       98.56      8.47 o 
  -5  11   7       39.11       30.28      4.41 o 
  -4  11   7        6.36        2.32      2.08 o 
  -3  11   7        0.64        5.39      2.26 o 
  -2  11   7       13.88        6.75      1.97 o 
  -1  11   7       64.97       52.38      4.60 o 
   0  11   7       55.56       45.54      5.54 o 
   1  11   7        0.06        6.72      3.02 o 
   2  11   7        7.54        9.57      3.69 o 
   3  11   7       21.57       22.74      4.93 o 
   4  11   7        0.32        3.28      2.88 o 
   5  11   7       67.49       61.43      6.57 o 
   6  11   7       45.72       40.78      4.76 o 
  -5  12   7        5.74        8.74      2.63 o 
  -4  12   7       68.03       55.99      6.62 o 
  -3  12   7       23.83       17.19      3.89 o 
  -2  12   7       20.12       12.39      3.89 o 
  -1  12   7       20.14       11.54      2.44 o 
   0  12   7        5.52        7.12      2.78 o 
   1  12   7        5.01        2.42      5.49 o 
   2  12   7        0.52        1.49      3.63 o 
   3  12   7       66.92       58.66      5.65 o 
   4  12   7       85.70       82.67      6.71 o 
   5  12   7       68.22       75.69      6.57 o 
  -3  13   7       53.43       60.04     17.93 o 
  -2  13   7       10.04       12.86      6.18 o 
  -1  13   7        5.48       10.56      5.09 o 
   0  13   7        0.07       15.98      7.07 o 
   1  13   7        7.01       10.10      3.19 o 
   2  13   7       70.42       64.02      6.05 o 
 -10   0   8       30.05       39.45      8.70 o 
  -8   0   8      183.16      177.51     13.19 o 
  -6   0   8     1140.99     1078.63     21.02 o 
  -4   0   8      530.78      653.05     21.98 o 
  -2   0   8      482.62      438.32     13.52 o 
   0   0   8     2553.04     2829.62     34.41 o 
   2   0   8     4803.99     6054.18     47.56 o 
   4   0   8       41.20       57.89      8.10 o 
   6   0   8     1472.67     1596.67     34.47 o 
   8   0   8       43.32       38.63      8.99 o 
  10   0   8       11.37        9.53      5.16 o 
 -11   1   8        9.66       12.54      2.50 o 
 -10   1   8       42.76       40.83      3.82 o 
  -9   1   8        7.38       10.80      2.99 o 
  -8   1   8        8.89       11.29      3.37 o 
  -7   1   8       40.24       41.73      5.08 o 
  -6   1   8       43.23       49.06      4.54 o 
  -5   1   8      691.16      771.33     17.35 o 
  -4   1   8       43.70       35.62      4.18 o 
  -3   1   8     1145.38     1206.41     13.80 o 
  -2   1   8     1650.61     1728.06     21.39 o 
  -1   1   8      723.29      754.03      8.45 o 
   0   1   8      220.22      227.59      7.56 o 
   1   1   8      849.69      996.46     10.79 o 
   2   1   8      212.55      229.53      6.17 o 
   3   1   8        2.28        2.73      0.76 o 
   4   1   8        7.63        3.14      1.70 o 
   5   1   8     1219.70     1322.80     15.84 o 
   6   1   8      334.41      365.44     15.67 o 
   7   1   8      599.67      645.71     14.23 o 
   8   1   8      216.25      220.49      9.43 o 
   9   1   8        2.45        3.56      4.11 o 
  10   1   8        0.60        2.81      4.24 o 
  11   1   8        6.41        2.27      2.95 o 
 -11   2   8       38.38       33.89      4.49 o 
 -10   2   8       51.47       51.32      4.35 o 
  -9   2   8       96.39       89.86      8.00 o 
  -8   2   8      568.60      573.81     17.97 o 
  -7   2   8        6.46        2.68      5.94 o 
  -6   2   8      244.31      221.93     11.63 o 
  -5   2   8      229.69      249.54      9.71 o 
  -4   2   8     1051.86     1014.52     13.43 o 
  -3   2   8      846.59      911.30     17.00 o 
  -2   2   8        8.43        1.80      1.90 o 
  -1   2   8     5282.41     5553.15     43.78 o 
   0   2   8     2572.73     2863.72     25.54 o 
   1   2   8      628.33      667.97     11.29 o 
   2   2   8      631.85      675.41     11.25 o 
   3   2   8       75.67       82.83      4.60 o 
   4   2   8      377.95      418.37     12.02 o 
   5   2   8      264.73      273.88     16.75 o 
   6   2   8      448.54      449.11     16.10 o 
   7   2   8      269.50      290.64      9.07 o 
   8   2   8      369.60      401.37      8.25 o 
   9   2   8        1.21        4.31      3.25 o 
  10   2   8       49.75       35.64      5.11 o 
 -11   3   8        0.30        1.25      2.79 o 
 -10   3   8       88.79       90.15     10.05 o 
  -9   3   8      198.37      204.45     13.68 o 
  -8   3   8      350.71      391.56     11.26 o 
  -7   3   8      241.26      257.92     15.83 o 
  -6   3   8      261.21      270.98     18.99 o 
  -5   3   8      535.56      513.88     24.86 o 
  -4   3   8       47.19       49.06      3.52 o 
  -3   3   8      818.45      860.32      9.20 o 
  -2   3   8      734.05      825.04     15.21 o 
  -1   3   8      696.21      783.63     15.87 o 
   0   3   8        3.01        6.57      4.31 o 
   1   3   8        0.97        1.44      0.97 o 
   2   3   8        7.00        3.31      1.41 o 
   3   3   8        0.49        1.85      1.44 o 
   4   3   8      661.19      658.70     17.31 o 
   5   3   8     1376.59     1468.95     16.28 o 
   6   3   8      994.63      963.49     13.88 o 
   7   3   8      708.19      708.56     16.01 o 
   8   3   8       32.20       31.82      4.63 o 
   9   3   8        0.21        3.03      2.00 o 
  10   3   8      240.37      251.72     21.63 o 
 -10   4   8      172.53      173.13     11.56 o 
  -9   4   8        7.28        8.89      2.55 o 
  -8   4   8      113.69      117.99      9.03 o 
  -7   4   8       61.58       53.95      5.42 o 
  -6   4   8     1647.08     1731.78     32.83 o 
  -5   4   8      746.03      727.47     15.72 o 
  -4   4   8      198.45      200.92     12.14 o 
  -3   4   8      542.88      501.31     11.37 o 
  -2   4   8     2765.11     2837.40     52.45 o 
  -1   4   8      380.45      470.65     22.34 o 
   0   4   8      350.93      354.98      9.81 o 
   1   4   8      425.18      421.89     15.19 o 
   2   4   8     1623.41     1727.27     21.29 o 
   3   4   8     1358.39     1328.93     12.33 o 
   4   4   8       59.79       57.05      4.68 o 
   5   4   8      402.82      395.62     17.79 o 
   6   4   8     1420.04     1425.79     22.74 o 
   7   4   8      126.25      117.46      7.32 o 
   8   4   8       40.80       40.54      5.78 o 
   9   4   8      128.80      121.62     10.18 o 
  10   4   8        4.72       11.36      4.82 o 
 -10   5   8        4.96        7.27      4.01 o 
  -9   5   8      221.72      249.54     15.11 o 
  -8   5   8       56.93       66.01      6.39 o 
  -7   5   8      261.93      281.39     11.69 o 
  -6   5   8      591.57      589.60     15.19 o 
  -5   5   8       90.42      100.06      8.64 o 
  -4   5   8       19.07       13.95      2.39 o 
  -3   5   8      928.36      883.88     15.72 o 
  -2   5   8       84.83       96.12      7.88 o 
  -1   5   8      339.49      376.00     22.46 o 
   0   5   8        0.45        4.03      2.59 o 
   1   5   8       32.91       35.61      4.09 o 
   2   5   8      288.09      263.14      7.83 o 
   3   5   8      593.78      584.23     17.51 o 
   4   5   8       98.34       79.64      5.64 o 
   5   5   8      872.97      845.90     20.64 o 
   6   5   8        0.43        2.95      2.53 o 
   7   5   8      398.28      448.85     20.35 o 
   8   5   8      162.41      151.61     21.97 o 
   9   5   8       27.75       43.97      5.76 o 
  10   5   8      114.00      121.57     10.90 o 
 -10   6   8      249.93      254.95     24.63 o 
  -9   6   8        1.83        4.06      2.82 o 
  -8   6   8       13.70        8.86      2.91 o 
  -7   6   8      115.93      136.99     11.60 o 
  -6   6   8       14.17       12.15      3.57 o 
  -5   6   8        3.64        1.70      1.91 o 
  -4   6   8      183.33      216.11     12.10 o 
  -3   6   8     1019.94      990.89     20.34 o 
  -2   6   8      287.87      327.22     21.00 o 
  -1   6   8       79.55       93.81      9.05 o 
   0   6   8      859.19      931.27     15.25 o 
   1   6   8     2072.99     2085.33     42.76 o 
   2   6   8        4.56        5.04      2.06 o 
   3   6   8       98.87      118.83     12.63 o 
   4   6   8      596.17      602.35     19.41 o 
   5   6   8      677.27      662.81     16.95 o 
   6   6   8       38.13       34.82      7.52 o 
   7   6   8        6.42        5.29      2.30 o 
   8   6   8       35.24       26.65      6.05 o 
   9   6   8      184.91      183.57     14.28 o 
  -9   7   8      182.76      217.39     18.66 o 
  -8   7   8       76.86       78.57      8.69 o 
  -7   7   8      456.93      531.56     41.77 o 
  -6   7   8      200.37      206.63     15.10 o 
  -5   7   8      351.32      324.37     10.78 o 
  -4   7   8       47.81       46.97      8.04 o 
  -3   7   8       15.66       17.84      4.27 o 
  -2   7   8      385.30      446.21     28.10 o 
  -1   7   8     1002.91     1022.77     19.43 o 
   0   7   8        6.54        4.76      3.69 o 
   1   7   8      114.43      122.50      5.32 o 
   2   7   8       22.88       28.02      8.61 o 
   3   7   8       45.38       52.69      5.60 o 
   4   7   8       64.97       60.21      5.15 o 
   5   7   8       42.00       47.85      5.14 o 
   6   7   8        5.17        3.97      2.21 o 
   7   7   8       13.37        9.18      2.52 o 
   8   7   8       68.37       67.17      7.96 o 
   9   7   8        0.46        2.33      3.98 o 
  -9   8   8       45.44       60.11      6.27 o 
  -8   8   8       67.99       61.31      7.23 o 
  -7   8   8      105.12      103.66     11.72 o 
  -6   8   8        7.75       19.43      9.62 o 
  -5   8   8        2.54        4.87      2.40 o 
  -4   8   8       30.54       24.95      5.66 o 
  -3   8   8      255.00      225.71     11.23 o 
  -2   8   8       87.61       64.47     20.30 o 
  -1   8   8      318.72      283.40     22.43 o 
   0   8   8       24.79       22.66      3.21 o 
   1   8   8       93.37       73.57      7.37 o 
   2   8   8       22.72       15.42      3.68 o 
   3   8   8       47.65       51.20      4.58 o 
   4   8   8        0.00        3.08      1.91 o 
   5   8   8        0.26       -2.93      1.95 o 
   6   8   8        0.38        5.85      2.27 o 
   7   8   8       59.74       57.72      4.79 o 
   8   8   8       43.69       54.70      5.80 o 
  -8   9   8      107.35      115.07     12.11 o 
  -7   9   8       62.11       77.40      7.45 o 
  -6   9   8       13.17        9.80      2.41 o 
  -5   9   8       54.72       57.29      4.86 o 
  -4   9   8       73.56       66.78     10.28 o 
  -3   9   8       50.47       43.27      5.97 o 
  -2   9   8       38.70       25.79      5.07 o 
  -1   9   8       47.41       46.81      4.16 o 
   0   9   8        5.35        7.84      1.74 o 
   1   9   8      137.18      149.09      6.77 o 
   2   9   8      179.36      197.54      9.82 o 
   3   9   8      374.21      385.58     10.09 o 
   4   9   8        8.21        4.94      1.91 o 
   5   9   8       37.89       39.63      4.02 o 
   6   9   8        4.89        5.51      2.37 o 
   7   9   8        5.64        9.67      2.06 o 
   8   9   8       19.82       21.80      7.63 o 
  -7  10   8       91.50       79.61      6.84 o 
  -6  10   8       52.74       65.62      6.86 o 
  -5  10   8      180.77      194.97     16.03 o 
  -4  10   8        4.50        1.94      3.16 o 
  -3  10   8      209.41      206.73     10.72 o 
  -2  10   8       29.99       14.90      2.85 o 
  -1  10   8        5.31        6.47      2.35 o 
   0  10   8       71.86       62.41      8.17 o 
   1  10   8        1.13        5.02      2.75 o 
   2  10   8       25.98       35.81      5.51 o 
   3  10   8       95.24       89.33      7.40 o 
   4  10   8      144.72      141.06     11.12 o 
   5  10   8       14.35       20.23      3.05 o 
   6  10   8      250.21      247.28     13.24 o 
   7  10   8       26.57       37.39      7.46 o 
  -6  11   8        2.50       10.06      3.46 o 
  -5  11   8       43.69       39.23      4.30 o 
  -4  11   8       20.31       23.73      7.35 o 
  -3  11   8        3.78        6.62      2.27 o 
  -2  11   8        7.86        1.74      2.29 o 
  -1  11   8       18.35       12.50      3.24 o 
   0  11   8        0.05        1.79      4.01 o 
   1  11   8        3.46        3.55      1.97 o 
   2  11   8       19.11       17.35      3.52 o 
   3  11   8        5.05        2.74      2.01 o 
   4  11   8        2.22        8.32      3.70 o 
   5  11   8       10.68       10.89      2.32 o 
   6  11   8       58.15       50.33      5.09 o 
  -4  12   8       22.41       22.90      6.44 o 
  -3  12   8       50.90       36.25      5.26 o 
  -2  12   8        3.68        4.90      2.89 o 
  -1  12   8       17.95        7.68      3.47 o 
   0  12   8        1.30        8.70      8.32 o 
   1  12   8        8.95        7.72      2.91 o 
   2  12   8        1.40        3.16      2.06 o 
   3  12   8       49.15       48.25      5.49 o 
   4  12   8        7.96        8.73      5.14 o 
  -2  13   8       97.54       94.21     24.92 o 
  -1  13   8        4.66       -3.60      3.83 o 
   0  13   8       45.77       43.78     15.81 o 
   1  13   8       18.63       22.53      5.47 o 
   2  13   8        1.38        6.76      2.92 o 
 -11   0   9       50.70       49.13      6.47 o 
  -9   0   9      545.85      582.86     25.03 o 
  -7   0   9       26.23       27.40      5.19 o 
  -5   0   9      950.43      876.73     24.72 o 
  -3   0   9      125.27      109.75      9.53 o 
  -1   0   9       28.41       14.55      8.36 o 
   1   0   9     2530.05     3129.11     31.14 o 
   3   0   9      236.47      255.95     23.24 o 
   5   0   9      279.98      312.29     23.35 o 
   7   0   9     3268.95     3786.96    597.56 o 
   9   0   9       23.62       20.15      7.15 o 
 -11   1   9       41.71       39.83      4.87 o 
 -10   1   9        1.83        7.53      1.70 o 
  -9   1   9      721.56      765.32     24.82 o 
  -8   1   9       84.77       92.65      6.95 o 
  -7   1   9       86.18       85.42      6.52 o 
  -6   1   9        0.01        5.53      1.59 o 
  -5   1   9      350.14      381.06     13.69 o 
  -4   1   9      402.81      374.90     11.04 o 
  -3   1   9     2114.07     2277.49     46.11 o 
  -2   1   9      456.88      504.73      7.97 o 
  -1   1   9     1470.43     1487.17     11.84 o 
   0   1   9      249.32      265.58      5.62 o 
   1   1   9       26.68       14.25      1.84 o 
   2   1   9      384.74      427.58     11.39 o 
   3   1   9      368.64      410.72      8.97 o 
   4   1   9      247.93      254.13     10.08 o 
   5   1   9     1074.52     1124.14     18.44 o 
   6   1   9       15.51       22.50      6.77 o 
   7   1   9       13.17       10.35      4.13 o 
   8   1   9      156.88      158.02      8.97 o 
   9   1   9      366.14      407.51     20.92 o 
  10   1   9        2.07        8.76      2.79 o 
 -11   2   9       75.63       79.57      8.54 o 
 -10   2   9        0.05        0.54      1.99 o 
  -9   2   9        7.33        5.43      1.85 o 
  -8   2   9        1.01        5.70      1.49 o 
  -7   2   9      355.33      367.20     16.07 o 
  -6   2   9     1180.37     1202.18     18.39 o 
  -5   2   9       30.31       24.63      4.05 o 
  -4   2   9       81.19       98.94      4.93 o 
  -3   2   9      383.11      330.75     11.55 o 
  -2   2   9       52.42       37.98      4.41 o 
  -1   2   9      575.03      587.86      7.40 o 
   0   2   9       34.31       40.14      4.47 o 
   1   2   9      530.74      601.98     11.86 o 
   2   2   9      145.16      154.94      3.74 o 
   3   2   9     2135.46     2584.61     25.88 o 
   4   2   9        0.06        7.46      2.40 o 
   5   2   9      319.40      332.32     12.95 o 
   6   2   9        4.16        4.28      2.08 o 
   7   2   9       36.20       28.51      6.78 o 
   8   2   9      212.74      225.83     12.11 o 
   9   2   9      520.79      591.35     36.54 o 
  10   2   9      121.96      123.33     11.73 o 
 -10   3   9      124.54      127.39      9.71 o 
  -9   3   9        8.22        9.62      2.41 o 
  -8   3   9       55.36       51.48      4.16 o 
  -7   3   9     1864.97     1860.09     82.34 o 
  -6   3   9        0.82        3.06      1.70 o 
  -5   3   9      531.32      530.63     17.89 o 
  -4   3   9       52.19       36.00      2.80 o 
  -3   3   9      579.56      575.08     16.06 o 
  -2   3   9       54.57       43.00      3.70 o 
  -1   3   9      301.82      311.81     12.59 o 
   0   3   9      204.34      219.86     16.88 o 
   1   3   9       15.21        8.80      1.89 o 
   2   3   9      529.55      535.34     20.52 o 
   3   3   9     2166.62     2334.94     27.12 o 
   4   3   9      175.31      180.28      4.76 o 
   5   3   9      202.69      234.68     11.48 o 
   6   3   9      353.54      372.98     15.83 o 
   7   3   9      301.15      283.52     10.88 o 
   8   3   9      106.22      109.17      8.29 o 
   9   3   9       22.52       24.04      5.02 o 
  10   3   9       88.77       80.93      8.35 o 
 -10   4   9       10.19       14.87      4.31 o 
  -9   4   9        5.04        6.88      2.34 o 
  -8   4   9       11.88        3.38      6.15 o 
  -7   4   9        6.33        5.68      2.12 o 
  -6   4   9      174.51      183.32     14.53 o 
  -5   4   9      136.63      164.64      8.83 o 
  -4   4   9       11.08        2.55      1.58 o 
  -3   4   9     1158.64     1196.66     14.84 o 
  -2   4   9        6.34        8.55      1.75 o 
  -1   4   9      557.47      598.90     20.48 o 
   0   4   9       34.56       30.49      3.31 o 
   1   4   9       18.66       32.42      4.58 o 
   2   4   9       38.24       40.37      3.89 o 
   3   4   9      847.65      785.56     10.27 o 
   4   4   9      293.74      279.88     12.68 o 
   5   4   9      149.08      138.02      6.41 o 
   6   4   9      343.07      349.52      8.98 o 
   7   4   9       34.39       31.74      4.07 o 
   8   4   9       44.91       44.37      5.13 o 
   9   4   9       59.18       57.15      5.30 o 
  10   4   9        4.48       13.71      4.31 o 
 -10   5   9      200.01      200.10     14.95 o 
  -9   5   9       13.93       11.14      3.21 o 
  -8   5   9        1.04        1.70      1.63 o 
  -7   5   9        0.06        6.38      2.20 o 
  -6   5   9      119.23      126.09      9.46 o 
  -5   5   9      247.32      282.98     14.38 o 
  -4   5   9        9.26        8.24      2.75 o 
  -3   5   9      165.83      144.73      8.44 o 
  -2   5   9        4.00       12.78      3.05 o 
  -1   5   9      391.42      401.90     20.20 o 
   0   5   9      137.59      152.04     14.26 o 
   1   5   9       45.44       51.42      4.76 o 
   2   5   9      419.52      382.25     34.11 o 
   3   5   9       47.51       48.36      5.95 o 
   4   5   9       56.36       64.68      7.17 o 
   5   5   9       12.55        9.18      3.92 o 
   6   5   9      341.94      322.87     30.22 o 
   7   5   9       42.28       28.60      5.37 o 
   8   5   9        9.66       10.00      3.38 o 
   9   5   9        0.02        2.58      4.52 o 
  10   5   9        1.47       11.83      4.30 o 
  -9   6   9        1.01        8.16      4.54 o 
  -8   6   9        1.92        4.07      4.57 o 
  -7   6   9        2.30        0.49      2.19 o 
  -6   6   9       21.11       21.95      5.86 o 
  -5   6   9      655.72      689.11     17.65 o 
  -4   6   9       13.91       17.36      3.56 o 
  -3   6   9      274.85      306.10     35.47 o 
  -2   6   9       84.82       47.63     17.92 o 
  -1   6   9        2.81        6.30      3.51 o 
   0   6   9        6.43        7.58      5.34 o 
   1   6   9      137.42      125.33      6.01 o 
   2   6   9      110.87      105.18      7.29 o 
   3   6   9      199.78      209.62     10.05 o 
   4   6   9      267.84      255.75      7.89 o 
   5   6   9       17.77       15.76      3.59 o 
   6   6   9      115.92      116.10      9.40 o 
   7   6   9      489.76      518.47     17.51 o 
   8   6   9        1.65        3.68      3.01 o 
   9   6   9        4.53        2.07      4.15 o 
  -9   7   9        4.21        8.34     10.42 o 
  -8   7   9        5.21        8.68      5.86 o 
  -7   7   9      204.53      217.97     26.44 o 
  -6   7   9        1.80       14.56      7.73 o 
  -5   7   9      178.29      166.94      9.25 o 
  -4   7   9        0.43        3.01      5.40 o 
  -3   7   9       82.55       82.39      8.44 o 
  -2   7   9      107.64      107.76     11.71 o 
  -1   7   9        0.79       10.43      4.86 o 
   0   7   9        6.37        5.76      3.48 o 
   1   7   9       38.12       31.48      6.26 o 
   2   7   9      635.46      651.65     30.32 o 
   3   7   9      272.80      273.54     12.64 o 
   4   7   9      263.03      250.93      9.30 o 
   5   7   9       84.18       88.01      6.44 o 
   6   7   9       12.42        9.41      2.20 o 
   7   7   9       22.08       23.71      3.58 o 
   8   7   9        5.59        7.96      2.90 o 
   9   7   9        8.89       14.01      3.88 o 
  -8   8   9       66.41       75.46      9.48 o 
  -7   8   9       37.27       24.10      6.44 o 
  -6   8   9       35.26       30.07     10.25 o 
  -5   8   9        0.21       14.45      3.44 o 
  -4   8   9      266.90      288.27     10.81 o 
  -3   8   9       30.69       48.81      9.17 o 
  -2   8   9      585.07      531.55     47.02 o 
  -1   8   9      388.52      402.83     26.32 o 
   0   8   9       67.76       64.46      6.01 o 
   1   8   9      216.51      220.79     15.34 o 
   2   8   9      648.44      711.29     23.12 o 
   3   8   9      105.59      103.85      8.23 o 
   4   8   9      155.91      173.51      9.50 o 
   5   8   9       86.67       88.74      7.02 o 
   6   8   9       21.37       18.61      3.47 o 
   7   8   9      324.01      306.93     23.22 o 
   8   8   9       10.35       11.51      4.23 o 
  -8   9   9        1.13        1.00      2.71 o 
  -7   9   9        3.59        9.71      8.82 o 
  -6   9   9       21.87       31.86      7.99 o 
  -5   9   9        0.33        8.29      2.67 o 
  -4   9   9       57.43       49.52      6.37 o 
  -3   9   9       31.18       30.71      5.98 o 
  -2   9   9      283.76      296.55     12.80 o 
  -1   9   9        2.75        2.53      3.99 o 
   0   9   9        0.00        3.88      3.36 o 
   1   9   9      165.95      175.05      4.31 o 
   2   9   9       39.70       29.66      4.24 o 
   3   9   9      233.05      244.25     12.24 o 
   4   9   9       73.31       78.34      6.47 o 
   5   9   9       18.77       12.63      2.89 o 
   6   9   9      108.43      115.58      9.06 o 
   7   9   9       38.60       22.35      3.74 o 
  -7  10   9        5.93        9.10      3.38 o 
  -6  10   9       40.38       46.43      9.15 o 
  -5  10   9        0.40        4.19      4.83 o 
  -4  10   9       11.89        7.61      2.45 o 
  -3  10   9      463.88      431.27     17.67 o 
  -2  10   9       38.10       24.82      4.21 o 
  -1  10   9      156.77      161.54     12.61 o 
   0  10   9        0.41        2.25      6.12 o 
   1  10   9      158.51      149.98      7.91 o 
   2  10   9       48.47       44.89      5.95 o 
   3  10   9       27.61       28.49      6.27 o 
   4  10   9       36.94       33.70      4.97 o 
   5  10   9        4.85        5.19      2.13 o 
   6  10   9        0.08        3.44      2.82 o 
  -6  11   9        2.12        9.67      3.99 o 
  -5  11   9       45.07       60.50      5.02 o 
  -4  11   9       14.74       13.86      3.92 o 
  -3  11   9        0.07       15.32      3.69 o 
  -2  11   9       45.28       41.99      9.04 o 
  -1  11   9      225.73      255.18     10.33 o 
   0  11   9        0.16        4.79      2.80 o 
   1  11   9       17.89       12.31      3.41 o 
   2  11   9       49.19       42.96      5.90 o 
   3  11   9        7.23        1.49      4.77 o 
   4  11   9       18.99       23.02      3.46 o 
   5  11   9        2.01       10.13      2.88 o 
  -4  12   9       20.69       16.56      3.15 o 
  -3  12   9       21.18       18.72      3.91 o 
  -2  12   9        9.55       12.26      3.14 o 
  -1  12   9        0.00       -7.19      7.17 o 
   0  12   9       72.58       67.48      8.23 o 
   1  12   9      144.74      144.42     15.31 o 
   2  12   9       67.50       61.40     11.71 o 
   3  12   9       32.13       40.73      7.13 o 
   4  12   9       32.39       31.59      5.63 o 
  -1  13   9        0.59       10.96      7.45 o 
   0  13   9        8.25       18.65      5.81 o 
 -10   0  10       10.29        7.50      2.89 o 
  -8   0  10        3.40        2.22      3.06 o 
  -6   0  10       41.34       39.96      5.52 o 
  -4   0  10     1383.72     1551.14     21.42 o 
  -2   0  10     1954.03     2168.16     26.72 o 
   0   0  10      200.15      177.60      5.49 o 
   2   0  10      487.12      539.39     12.93 o 
   4   0  10      406.29      418.27     23.02 o 
   6   0  10      229.60      226.74     11.54 o 
   8   0  10      176.77      185.74     25.35 o 
  10   0  10       73.73       99.15     13.53 o 
 -10   1  10        4.13        5.09      1.88 o 
  -9   1  10      710.27      734.21     21.77 o 
  -8   1  10       23.26       21.44      4.81 o 
  -7   1  10      155.85      164.03     15.31 o 
  -6   1  10     1657.16     1781.36     27.53 o 
  -5   1  10       93.30      110.02      6.05 o 
  -4   1  10        7.73        7.73      3.28 o 
  -3   1  10      134.74      135.29      5.51 o 
  -2   1  10      783.15      821.25      7.26 o 
  -1   1  10       22.38       16.78      1.84 o 
   0   1  10      234.65      209.73      5.09 o 
   1   1  10     1893.92     2093.70     17.74 o 
   2   1  10       94.39       64.00      6.09 o 
   3   1  10      480.35      521.36     13.05 o 
   4   1  10      185.00      168.58     12.63 o 
   5   1  10        6.27       13.16      4.79 o 
   6   1  10        1.78        3.79      2.43 o 
   7   1  10      459.09      518.86     19.96 o 
   8   1  10      128.09      158.19     14.73 o 
   9   1  10      184.21      216.52     28.86 o 
  10   1  10        4.46        1.65      4.14 o 
 -10   2  10       76.63       85.19      6.91 o 
  -9   2  10      121.33      123.59     11.03 o 
  -8   2  10        0.53        5.20      2.21 o 
  -7   2  10      948.67      990.10     23.30 o 
  -6   2  10      411.88      454.15      9.96 o 
  -5   2  10      331.14      306.03     12.60 o 
  -4   2  10       10.21       12.04      3.03 o 
  -3   2  10      237.50      205.29     11.19 o 
  -2   2  10       29.81       40.24      3.71 o 
  -1   2  10        0.00        0.68      0.84 o 
   0   2  10       41.79       57.13      5.23 o 
   1   2  10      217.06      291.60      9.77 o 
   2   2  10      466.17      509.97     15.06 o 
   3   2  10        0.56       11.40      3.44 o 
   4   2  10       22.93       13.68      3.51 o 
   5   2  10      596.60      611.09     26.39 o 
   6   2  10      583.09      581.08     13.64 o 
   7   2  10       15.60       14.14      3.28 o 
   8   2  10        7.60        4.83      3.22 o 
   9   2  10      373.69      443.85     38.01 o 
  10   2  10        0.33        5.50      3.59 o 
 -10   3  10        0.34        1.85      2.44 o 
  -9   3  10        3.82        1.35      1.99 o 
  -8   3  10      262.22      262.30     11.02 o 
  -7   3  10       91.13       88.34      6.66 o 
  -6   3  10      169.07      173.92     10.89 o 
  -5   3  10      159.53      156.36      7.59 o 
  -4   3  10      337.29      358.12     13.74 o 
  -3   3  10        4.01        4.28      1.78 o 
  -2   3  10      496.21      516.92     13.29 o 
  -1   3  10      249.41      233.15     11.00 o 
   0   3  10      327.11      327.72      9.79 o 
   1   3  10     1162.84     1226.79     16.94 o 
   2   3  10      849.59      800.67     15.38 o 
   3   3  10      183.91      169.54      5.49 o 
   4   3  10       28.15       20.54      2.28 o 
   5   3  10      652.31      714.88     16.70 o 
   6   3  10      888.57      900.28     39.54 o 
   7   3  10        0.39        4.24      2.68 o 
   8   3  10      100.97       95.44      7.69 o 
   9   3  10       50.44       52.13      7.27 o 
  10   3  10        3.25        5.49      2.64 o 
 -10   4  10       16.67       21.40      3.27 o 
  -9   4  10       13.70       17.23      2.66 o 
  -8   4  10      212.97      212.12     10.31 o 
  -7   4  10        0.76        4.24      1.92 o 
  -6   4  10      210.09      217.15     10.77 o 
  -5   4  10        2.12        3.86      2.22 o 
  -4   4  10       17.54       25.82      3.93 o 
  -3   4  10      109.72      105.97      6.35 o 
  -2   4  10       48.60       43.39      4.24 o 
  -1   4  10      157.73      211.28     12.22 o 
   0   4  10       85.57      105.12      7.47 o 
   1   4  10       65.39       58.76      6.18 o 
   2   4  10      185.32      186.46      7.38 o 
   3   4  10       41.67       34.17      3.54 o 
   4   4  10        2.99        9.07      3.76 o 
   5   4  10     1731.74     1792.96     28.03 o 
   6   4  10       91.43       77.95      6.92 o 
   7   4  10       18.36       20.31      3.23 o 
   8   4  10        0.12        4.51      2.38 o 
   9   4  10        4.48        7.19      2.67 o 
  10   4  10        6.43       11.36      4.11 o 
 -10   5  10       22.81       19.83      3.14 o 
  -9   5  10        3.77        9.11      1.90 o 
  -8   5  10        0.14        4.52      1.43 o 
  -7   5  10        5.38        4.29      2.30 o 
  -6   5  10      704.71      702.91     17.92 o 
  -5   5  10      303.56      247.89     13.98 o 
  -4   5  10       55.23       54.69      4.97 o 
  -3   5  10      326.49      309.17     22.46 o 
  -2   5  10      504.95      522.57     22.03 o 
  -1   5  10      678.02      703.26     49.50 o 
   0   5  10      858.11      804.67     23.60 o 
   1   5  10      187.91      197.64      6.13 o 
   2   5  10        0.12        4.50      6.45 o 
   3   5  10      783.29      790.92     32.84 o 
   4   5  10        3.88        3.42      1.98 o 
   5   5  10      320.84      316.82      7.28 o 
   6   5  10     1103.02     1108.99     50.04 o 
   7   5  10       61.31       50.89      7.26 o 
   8   5  10       35.63       28.53      5.82 o 
   9   5  10        1.80        2.19     10.47 o 
  -9   6  10       47.00       54.87      6.94 o 
  -8   6  10       23.47       27.49      6.71 o 
  -7   6  10       92.14       99.92      9.83 o 
  -6   6  10        5.25        3.87      2.65 o 
  -5   6  10      424.00      322.85     39.33 o 
  -4   6  10       47.83       44.18      8.34 o 
  -3   6  10     1568.34     1578.69     28.52 o 
  -2   6  10        3.40        8.56      4.36 o 
  -1   6  10      186.38      206.33     15.44 o 
   0   6  10       37.69       44.73      6.65 o 
   1   6  10       72.96       63.86      7.32 o 
   2   6  10      342.64      323.29     21.59 o 
   3   6  10      524.43      516.31     18.54 o 
   4   6  10      442.79      408.82     18.00 o 
   5   6  10      806.73      815.82     25.14 o 
   6   6  10      160.64      156.75     10.67 o 
   7   6  10       55.17       44.41      7.91 o 
   8   6  10        0.25        7.75      7.90 o 
   9   6  10       23.17       27.71      7.82 o 
  -9   7  10       17.34       10.15      3.24 o 
  -8   7  10        1.13        2.57      4.79 o 
  -7   7  10       15.26       25.62     11.28 o 
  -6   7  10       41.05       59.93     15.46 o 
  -5   7  10       50.92       54.84      6.00 o 
  -4   7  10      330.11      306.94     12.73 o 
  -3   7  10       51.21       40.11     13.17 o 
  -2   7  10      445.95      437.84     14.86 o 
  -1   7  10      211.05      205.33     14.65 o 
   0   7  10       24.04       28.89      7.42 o 
   1   7  10       26.17       19.66      5.28 o 
   2   7  10      104.28       95.91      8.79 o 
   3   7  10     1651.97     1741.63     26.72 o 
   4   7  10      414.50      396.11     13.98 o 
   5   7  10       42.99       36.71      4.80 o 
   6   7  10       24.50       29.89      4.43 o 
   7   7  10      178.99      161.25      9.19 o 
   8   7  10       12.36        5.42      3.99 o 
  -8   8  10        0.00       11.07      3.35 o 
  -7   8  10       85.50       73.27     11.90 o 
  -6   8  10       89.27       88.03     11.10 o 
  -5   8  10      188.74      181.84      8.34 o 
  -4   8  10       25.22       23.09      4.87 o 
  -3   8  10       26.48       26.10      5.25 o 
  -2   8  10      944.44     1009.04     37.47 o 
  -1   8  10       31.72       26.77     12.03 o 
   0   8  10      215.26      245.97     14.73 o 
   1   8  10      846.99      864.67     21.83 o 
   2   8  10      319.15      337.76      7.99 o 
   3   8  10        5.93        4.85      3.85 o 
   4   8  10       32.57       26.73      4.18 o 
   5   8  10      135.51      142.71     10.65 o 
   6   8  10       58.08       61.59      5.19 o 
   7   8  10      337.96      357.81     18.61 o 
   8   8  10        0.24        5.13      6.31 o 
  -7   9  10        0.01        7.25      2.86 o 
  -6   9  10      142.29      167.79     22.07 o 
  -5   9  10       25.05       24.23      4.71 o 
  -4   9  10        0.38        1.83      2.53 o 
  -3   9  10      334.13      359.75     17.68 o 
  -2   9  10        6.11        2.96      3.71 o 
  -1   9  10      281.54      288.88     26.33 o 
   0   9  10        0.05        3.39      1.94 o 
   1   9  10       38.58       38.66      7.69 o 
   2   9  10        7.71        8.06      2.35 o 
   3   9  10       34.71       33.39      5.78 o 
   4   9  10        2.40        7.20      3.67 o 
   5   9  10      327.72      342.93     12.96 o 
   6   9  10        7.32       10.89      2.63 o 
   7   9  10      171.35      175.19     11.77 o 
  -6  10  10       15.40       18.33      4.15 o 
  -5  10  10       12.69       11.44      3.75 o 
  -4  10  10      106.63      100.48      8.34 o 
  -3  10  10       14.51       17.06      4.33 o 
  -2  10  10       13.99       12.07      2.97 o 
  -1  10  10        5.09        9.23      2.50 o 
   0  10  10      540.60      553.49     23.80 o 
   1  10  10        3.95        7.20      2.49 o 
   2  10  10        2.57        3.25      2.44 o 
   3  10  10        8.91       10.06      5.54 o 
   4  10  10       22.14       19.88      3.24 o 
   5  10  10        0.28        2.60      2.36 o 
   6  10  10       90.81       96.36     13.10 o 
  -5  11  10        4.38        9.22      3.86 o 
  -4  11  10       54.12       66.22      9.23 o 
  -3  11  10        0.31        1.32      2.77 o 
  -2  11  10        0.87        5.23      5.46 o 
  -1  11  10       19.91       11.27      5.20 o 
   0  11  10       15.30       10.35      3.65 o 
   1  11  10       75.63       72.77      8.84 o 
   2  11  10        5.49        7.13      4.62 o 
   3  11  10       11.80        9.04      2.76 o 
   4  11  10      180.64      194.32     10.47 o 
   5  11  10       25.28       16.70      3.39 o 
  -3  12  10       34.78       22.16      6.77 o 
  -2  12  10      105.94      104.69     15.14 o 
  -1  12  10        8.19       16.52     14.11 o 
   0  12  10       27.31        6.98      8.72 o 
   1  12  10       30.54       30.98      6.04 o 
   2  12  10        0.22       10.12      5.62 o 
   3  12  10        0.01       15.93      4.43 o 
  -9   0  11      309.17      329.92     24.96 o 
  -7   0  11        3.60        7.51      2.77 o 
  -5   0  11       58.41       67.16      8.67 o 
  -3   0  11        1.92        4.18      1.71 o 
  -1   0  11      831.32      822.89     10.28 o 
   1   0  11        4.90       11.72      4.02 o 
   3   0  11      767.49      868.74     20.17 o 
   5   0  11      251.71      280.43     21.95 o 
   7   0  11      160.23      188.60      9.69 o 
   9   0  11      732.74      775.07     44.84 o 
 -10   1  11       59.44       58.17      6.22 o 
  -9   1  11       14.76       14.22      2.11 o 
  -8   1  11       77.03       72.93      9.89 o 
  -7   1  11     1207.51     1255.68     41.65 o 
  -6   1  11       22.91       24.54      3.24 o 
  -5   1  11       15.35       18.80      2.50 o 
  -4   1  11      276.99      282.61     14.48 o 
  -3   1  11       37.03       40.64      3.49 o 
  -2   1  11       54.04       53.52      3.58 o 
  -1   1  11      144.10      145.04      4.79 o 
   0   1  11       15.70       22.30      1.92 o 
   1   1  11      379.54      470.40     10.67 o 
   2   1  11       16.25       16.17      1.89 o 
   3   1  11        7.70       17.70      3.51 o 
   4   1  11      157.14      152.75     19.07 o 
   5   1  11       10.09       19.68      6.02 o 
   6   1  11      207.69      198.73     24.99 o 
   7   1  11      158.36      161.52      6.61 o 
   8   1  11      127.27      142.48     21.15 o 
   9   1  11        3.84        8.01      3.76 o 
  10   1  11       56.75       56.52      7.16 o 
 -10   2  11      152.24      142.83     11.67 o 
  -9   2  11        0.59        4.04      1.64 o 
  -8   2  11       22.20       26.50      3.64 o 
  -7   2  11        3.73        5.22      1.81 o 
  -6   2  11       23.71       23.93      4.51 o 
  -5   2  11       30.37       22.60      2.89 o 
  -4   2  11      856.64      886.87     12.27 o 
  -3   2  11      212.24      214.10      8.90 o 
  -2   2  11       12.43       13.78      4.07 o 
  -1   2  11       60.51       69.92      5.20 o 
   0   2  11       63.00       39.99      3.80 o 
   1   2  11      221.25      200.93      6.28 o 
   2   2  11        0.00        5.00      2.84 o 
   3   2  11        0.82        3.37      2.06 o 
   4   2  11      469.25      487.66     18.75 o 
   5   2  11       62.67       63.59      7.56 o 
   6   2  11      140.96      128.44     15.70 o 
   7   2  11      594.46      648.03     17.80 o 
   8   2  11        0.64        9.47      3.72 o 
   9   2  11       34.71       31.37      5.10 o 
  10   2  11       34.00       23.45     11.08 o 
 -10   3  11      144.83      135.47     11.04 o 
  -9   3  11      108.07       89.01      7.24 o 
  -8   3  11        7.12        9.40      1.90 o 
  -7   3  11       11.17       12.58      2.63 o 
  -6   3  11        5.56        3.60      2.09 o 
  -5   3  11      261.82      254.39     10.07 o 
  -4   3  11       47.80       40.66      5.18 o 
  -3   3  11        8.78       11.36      3.13 o 
  -2   3  11       56.41       44.58      3.81 o 
  -1   3  11       19.28       24.13      3.09 o 
   0   3  11        6.76       13.02      3.48 o 
   1   3  11        2.24        2.78      3.23 o 
   2   3  11        3.27        2.76      1.60 o 
   3   3  11      207.19      157.85      5.85 o 
   4   3  11      453.69      410.54     16.95 o 
   5   3  11      800.86      848.25     17.04 o 
   6   3  11        8.54        4.02      2.75 o 
   7   3  11      227.78      230.59     27.72 o 
   8   3  11      164.17      152.32     20.50 o 
   9   3  11      212.85      190.71     26.43 o 
  10   3  11        0.02       10.96      3.37 o 
 -10   4  11      170.86      178.41     14.43 o 
  -9   4  11       15.16        9.40      2.22 o 
  -8   4  11        1.33        6.79      1.57 o 
  -7   4  11       61.58       61.34      5.51 o 
  -6   4  11      250.03      240.81     10.23 o 
  -5   4  11       17.95        9.40      3.08 o 
  -4   4  11       15.88       17.38      3.66 o 
  -3   4  11        0.11       10.43      2.82 o 
  -2   4  11      383.49      369.06     21.71 o 
  -1   4  11      699.90      776.86     42.18 o 
   0   4  11        1.07        1.40      1.11 o 
   1   4  11      522.27      602.16     23.45 o 
   2   4  11      332.53      305.57     18.53 o 
   3   4  11      919.93      948.10     17.39 o 
   4   4  11        1.03        0.85      0.93 o 
   5   4  11       20.14       20.16      3.13 o 
   6   4  11        0.67        1.96      2.57 o 
   7   4  11       61.51       58.38      7.97 o 
   8   4  11        5.79        4.60      3.79 o 
   9   4  11       12.36        7.74      2.97 o 
  -9   5  11        3.39        6.50      2.00 o 
  -8   5  11       34.13       35.18      3.81 o 
  -7   5  11        6.06        2.91      1.53 o 
  -6   5  11        7.66        6.78      3.55 o 
  -5   5  11      161.60      147.61      8.82 o 
  -4   5  11       21.46       20.66      3.89 o 
  -3   5  11       18.12       22.06      3.83 o 
  -2   5  11      214.54      215.85     17.28 o 
  -1   5  11        0.38       -3.83      4.49 o 
   0   5  11        1.20        3.87     10.06 o 
   1   5  11     1445.05     1476.00     19.91 o 
   2   5  11       97.91       95.48      6.29 o 
   3   5  11      379.29      414.15     24.86 o 
   4   5  11      142.26      119.03      9.78 o 
   5   5  11        3.79        3.15      2.22 o 
   6   5  11       15.67       11.58      2.30 o 
   7   5  11      210.41      195.27     15.66 o 
   8   5  11       28.05       32.92      5.78 o 
   9   5  11       34.43       30.19      5.35 o 
  -9   6  11      103.77      110.75      9.15 o 
  -8   6  11       47.39       48.50      6.69 o 
  -7   6  11       16.63       22.60      6.05 o 
  -6   6  11        3.79        2.47      1.85 o 
  -5   6  11      213.74      197.63      8.00 o 
  -4   6  11       23.57       19.78      6.43 o 
  -3   6  11       39.38       56.06      5.29 o 
  -2   6  11        8.31        8.93      7.26 o 
  -1   6  11       54.38       68.23      9.05 o 
   0   6  11      316.68      338.15     17.58 o 
   1   6  11      843.39      921.12     33.80 o 
   2   6  11      449.77      442.80     16.15 o 
   3   6  11     2438.27     2581.29     72.18 o 
   4   6  11      301.89      289.05     14.38 o 
   5   6  11      561.10      571.51     20.55 o 
   6   6  11        0.37        4.58      2.39 o 
   7   6  11        0.50        7.63      2.45 o 
   8   6  11       23.04       13.00      9.21 o 
   9   6  11       41.22       44.59      6.07 o 
  -8   7  11       22.12       24.68      4.97 o 
  -7   7  11       18.53       22.57      8.13 o 
  -6   7  11       15.67        5.63      4.81 o 
  -5   7  11       48.78       41.41      5.91 o 
  -4   7  11        7.44        5.94      5.45 o 
  -3   7  11       20.44        4.26      2.82 o 
  -2   7  11      307.61      279.82     21.58 o 
  -1   7  11      355.74      407.13     17.40 o 
   0   7  11        6.83        0.46      9.38 o 
   1   7  11       14.29       12.22      2.86 o 
   2   7  11       16.79        5.30      2.44 o 
   3   7  11      747.03      808.19     19.84 o 
   4   7  11       98.75       95.86     10.61 o 
   5   7  11      371.02      354.30     13.91 o 
   6   7  11       50.34       53.05      4.90 o 
   7   7  11       99.30       89.45      6.11 o 
   8   7  11        0.26        9.79      3.16 o 
  -8   8  11       39.00       38.72     13.35 o 
  -7   8  11       18.67       22.65      5.28 o 
  -6   8  11       29.01       32.91      5.83 o 
  -5   8  11      325.02      359.16     19.43 o 
  -4   8  11      280.89      276.38     15.55 o 
  -3   8  11      435.74      421.69     13.82 o 
  -2   8  11      100.95       82.01     10.66 o 
  -1   8  11      355.32      433.93     28.92 o 
   0   8  11       66.54       77.16      9.06 o 
   1   8  11      410.73      418.68     13.71 o 
   2   8  11      342.54      362.82     10.41 o 
   3   8  11      113.71      112.96      8.19 o 
   4   8  11      208.15      215.30      9.86 o 
   5   8  11       36.45       32.76      3.87 o 
   6   8  11       37.93       41.66      6.50 o 
   7   8  11       78.21       65.78      5.08 o 
  -7   9  11       99.56      128.87     12.28 o 
  -6   9  11       30.56       30.82      6.89 o 
  -5   9  11       98.81      101.50      9.13 o 
  -4   9  11        0.01       -0.46      2.65 o 
  -3   9  11        4.10       10.13      4.46 o 
  -2   9  11       10.17        6.86      5.19 o 
  -1   9  11        5.28       11.74      5.09 o 
   0   9  11      307.85      297.99     22.55 o 
   1   9  11        4.91        8.09      2.60 o 
   2   9  11     1083.93     1188.19     35.46 o 
   3   9  11        0.05        5.69      4.26 o 
   4   9  11      347.58      338.55     14.06 o 
   5   9  11      158.79      162.90     15.24 o 
   6   9  11       19.83       18.45      3.10 o 
   7   9  11        0.16        3.13      4.04 o 
  -6  10  11       28.80       28.73      7.14 o 
  -5  10  11       33.40       33.48      5.62 o 
  -4  10  11       58.99       36.72     10.07 o 
  -3  10  11       65.27       52.34      6.00 o 
  -2  10  11       97.00      109.64     12.30 o 
  -1  10  11      662.89      658.19     39.48 o 
   0  10  11       61.89       78.17     16.67 o 
   1  10  11       17.38        9.56      6.17 o 
   2  10  11        3.60        7.22      2.16 o 
   3  10  11      110.67      122.57     18.65 o 
   4  10  11        9.03       17.37      3.44 o 
   5  10  11       75.98       66.37      5.06 o 
   6  10  11      109.97      107.13     10.22 o 
  -5  11  11      161.80      168.77     16.36 o 
  -4  11  11       61.06       47.16      5.34 o 
  -3  11  11        5.47       12.52      4.59 o 
  -2  11  11       20.44       21.80      4.83 o 
  -1  11  11        1.64        5.97      5.14 o 
   0  11  11        1.96       13.10      5.58 o 
   1  11  11      305.22      327.10     31.52 o 
   2  11  11       51.58       49.09      8.85 o 
   3  11  11       43.69       49.70      8.08 o 
   4  11  11      108.42      103.17     15.52 o 
  -2  12  11       12.88       22.02      5.30 o 
  -1  12  11        7.39        7.20      3.80 o 
   0  12  11        0.01       12.18      9.14 o 
   1  12  11       47.57       39.37      7.83 o 
   2  12  11       51.52       55.30      7.66 o 
 -10   0  12       39.34       37.86      6.39 o 
  -8   0  12       39.94       36.53      5.92 o 
  -6   0  12     1875.67     2114.81     45.84 o 
  -4   0  12      407.98      387.84     28.02 o 
  -2   0  12     1110.55     1089.99     17.23 o 
   0   0  12        0.23        2.25      3.87 o 
   2   0  12       14.33       19.34      3.10 o 
   4   0  12      532.38      520.92     30.21 o 
   6   0  12        3.08        3.69      3.35 o 
   8   0  12      111.01      104.81     12.64 o 
 -10   1  12       23.36       26.80      3.76 o 
  -9   1  12      261.80      268.00     12.61 o 
  -8   1  12      143.27      139.77      9.70 o 
  -7   1  12        7.63       13.34      3.16 o 
  -6   1  12       82.24       63.10      5.01 o 
  -5   1  12        0.03        3.14      1.88 o 
  -4   1  12       73.18       76.49      5.68 o 
  -3   1  12      126.87      112.74      4.91 o 
  -2   1  12      214.64      245.65      8.22 o 
  -1   1  12        0.15        5.19      2.02 o 
   0   1  12        1.65        1.94      1.46 o 
   1   1  12       35.56       39.43      2.72 o 
   2   1  12      236.57      200.92      6.23 o 
   3   1  12        2.52        7.14      1.54 o 
   4   1  12       94.17      147.08     14.54 o 
   5   1  12       47.95       48.81      7.15 o 
   6   1  12      114.34      107.37     11.65 o 
   7   1  12      333.78      357.55     22.42 o 
   8   1  12      212.27      225.37     12.71 o 
   9   1  12      207.70      209.96     18.20 o 
 -10   2  12        3.82        8.90      2.42 o 
  -9   2  12       37.59       27.93      3.33 o 
  -8   2  12       79.96       73.21      5.83 o 
  -7   2  12      389.93      394.64     12.29 o 
  -6   2  12       14.46       11.19      2.28 o 
  -5   2  12       70.65       69.96      6.44 o 
  -4   2  12      120.06      107.97      6.63 o 
  -3   2  12      117.84      116.84      5.57 o 
  -2   2  12        2.65        5.25      1.58 o 
  -1   2  12        1.96        3.31      1.05 o 
   0   2  12      157.61      154.41      9.78 o 
   1   2  12     1106.32     1122.71     22.54 o 
   2   2  12       38.68       50.92      6.05 o 
   3   2  12       20.05       33.29      4.67 o 
   4   2  12       26.77       54.22      5.72 o 
   5   2  12       62.28       79.67      7.18 o 
   6   2  12      165.11      161.90      6.89 o 
   7   2  12      129.16      150.42     14.93 o 
   8   2  12       24.39       25.43      6.16 o 
   9   2  12        2.40       16.33      9.85 o 
 -10   3  12        0.12        4.27      2.33 o 
  -9   3  12        0.71        4.28      1.46 o 
  -8   3  12      128.83      114.08      7.89 o 
  -7   3  12      140.91      132.24      8.72 o 
  -6   3  12      553.80      531.09     14.42 o 
  -5   3  12       20.72       21.94      3.12 o 
  -4   3  12      114.34      115.21      6.86 o 
  -3   3  12       57.07       47.69      5.17 o 
  -2   3  12      190.55      189.30      9.96 o 
  -1   3  12      628.70      594.60     16.98 o 
   0   3  12        1.61        3.08      1.56 o 
   1   3  12      468.77      509.33     19.03 o 
   2   3  12      745.82      825.20     13.84 o 
   3   3  12      108.63      109.76      6.53 o 
   4   3  12       59.46       60.54      5.70 o 
   5   3  12      156.25      133.44      8.28 o 
   6   3  12      359.99      329.62     10.20 o 
   7   3  12       81.27       87.72      8.55 o 
   8   3  12       12.76       13.91      4.01 o 
   9   3  12      139.13      159.84     11.76 o 
  -9   4  12        1.17        3.86      3.05 o 
  -8   4  12       16.63       13.03      3.20 o 
  -7   4  12      203.81      183.02     10.13 o 
  -6   4  12      197.47      180.98     11.71 o 
  -5   4  12      126.10      109.89      7.02 o 
  -4   4  12      224.31      211.29     14.10 o 
  -3   4  12       27.70       25.33      5.02 o 
  -2   4  12       52.11       59.98      5.74 o 
  -1   4  12       30.67       45.08      6.88 o 
   0   4  12       41.42       28.23      4.47 o 
   1   4  12      201.42      196.54      7.81 o 
   2   4  12      317.06      329.09     16.92 o 
   3   4  12       82.43       84.06      6.01 o 
   4   4  12      603.74      574.66     13.13 o 
   5   4  12       37.06       36.59      3.90 o 
   6   4  12       42.50       27.29      3.87 o 
   7   4  12       88.32       73.52      7.12 o 
   8   4  12      242.15      234.62     11.35 o 
   9   4  12        0.74        2.30      1.80 o 
  -9   5  12        0.22       -0.14      2.64 o 
  -8   5  12      176.53      152.31     13.61 o 
  -7   5  12      127.65      114.21     12.70 o 
  -6   5  12       19.47       14.60      5.32 o 
  -5   5  12       25.61       22.29      3.23 o 
  -4   5  12       56.79       56.32      4.46 o 
  -3   5  12       25.71       21.49      3.06 o 
  -2   5  12      368.68      364.07     16.59 o 
  -1   5  12       27.67       38.07      8.58 o 
   0   5  12       76.38       79.78      9.45 o 
   1   5  12      477.10      481.55     22.62 o 
   2   5  12     1200.73     1187.66     23.34 o 
   3   5  12      200.73      191.06      8.01 o 
   4   5  12      408.29      394.88      9.05 o 
   5   5  12       37.86       35.06      4.47 o 
   6   5  12      775.69      744.32     23.81 o 
   7   5  12      263.94      246.70     13.87 o 
   8   5  12       72.63       77.31     12.77 o 
   9   5  12       26.50       15.99      7.76 o 
  -9   6  12        4.17        1.10      2.90 o 
  -8   6  12        3.60        3.98      2.50 o 
  -7   6  12       43.86       36.64      5.06 o 
  -6   6  12      174.30      159.58     13.84 o 
  -5   6  12       86.42       76.37      8.43 o 
  -4   6  12        2.97        0.34      2.38 o 
  -3   6  12       66.59       62.01      6.02 o 
  -2   6  12      151.12      145.35     13.81 o 
  -1   6  12        5.74       10.78      5.19 o 
   0   6  12      568.30      583.50     49.32 o 
   1   6  12      810.00      860.88     31.79 o 
   2   6  12      263.84      273.06      8.06 o 
   3   6  12       43.99       36.08      3.91 o 
   4   6  12        2.79        0.97      1.67 o 
   5   6  12        0.04       21.63      5.67 o 
   6   6  12      177.60      176.94     13.99 o 
   7   6  12       59.72       46.49      7.43 o 
   8   6  12       63.73       50.00      7.40 o 
  -8   7  12        6.05        6.83      2.94 o 
  -7   7  12        7.71       11.31      7.15 o 
  -6   7  12      172.47      219.65     20.45 o 
  -5   7  12       14.84       13.79      3.36 o 
  -4   7  12       62.63       61.84      5.84 o 
  -3   7  12      522.58      465.81     17.06 o 
  -2   7  12       13.98       12.82      4.89 o 
  -1   7  12      586.06      577.74     22.97 o 
   0   7  12     1015.92     1017.86     34.77 o 
   1   7  12      265.18      236.13      7.22 o 
   2   7  12      370.13      357.96     13.42 o 
   3   7  12        3.79        4.34      1.13 o 
   4   7  12       11.03       12.83      2.11 o 
   5   7  12      332.35      326.49     22.67 o 
   6   7  12       25.72       33.17      6.02 o 
   7   7  12       42.18       38.68      4.71 o 
   8   7  12       27.58       16.47      2.43 o 
  -7   8  12       14.73        4.56      9.71 o 
  -6   8  12       52.97       48.67      7.49 o 
  -5   8  12        1.12       -2.11      2.80 o 
  -4   8  12       32.94       34.57      5.05 o 
  -3   8  12      630.75      608.80     29.22 o 
  -2   8  12      123.02      169.41     31.73 o 
  -1   8  12      209.56      202.49     14.15 o 
   0   8  12      826.04      856.36     30.38 o 
   1   8  12      730.49      774.68     27.93 o 
   2   8  12        0.02        2.36      1.98 o 
   3   8  12       79.06       77.29      6.36 o 
   4   8  12        6.33        4.24      1.81 o 
   5   8  12      229.59      239.66     16.72 o 
   6   8  12      116.07      113.67      8.97 o 
   7   8  12      130.44      135.54     11.57 o 
  -7   9  12       70.99       72.51      8.45 o 
  -6   9  12      378.90      441.23     22.89 o 
  -5   9  12       25.63       24.25      5.22 o 
  -4   9  12       20.83       21.18      4.89 o 
  -3   9  12        7.55        2.43      3.50 o 
  -2   9  12       21.81       25.56      6.33 o 
  -1   9  12      412.86      430.44     25.49 o 
   0   9  12        6.71       13.50      4.41 o 
   1   9  12      104.91      111.19      9.99 o 
   2   9  12        4.21        3.71      5.52 o 
   3   9  12       23.47       13.97      4.21 o 
   4   9  12       11.15        5.21      2.76 o 
   5   9  12       41.80       29.05      6.32 o 
   6   9  12        2.51        4.30      2.11 o 
  -5  10  12      145.77      162.86     12.06 o 
  -4  10  12       19.17       16.62      3.48 o 
  -3  10  12      211.13      211.34     16.70 o 
  -2  10  12     1083.49     1147.62     63.70 o 
  -1  10  12       78.28       89.83      8.84 o 
   0  10  12      123.87       91.42     10.29 o 
   1  10  12       41.23       42.72     20.27 o 
   2  10  12      393.91      392.84     18.88 o 
   3  10  12        1.49        2.62      2.78 o 
   4  10  12      152.61      161.87      9.36 o 
   5  10  12      105.88       99.51     11.22 o 
  -4  11  12      131.38      152.53     16.11 o 
  -3  11  12      351.98      333.39     17.81 o 
  -2  11  12        4.64        4.13      2.87 o 
  -1  11  12       11.62       24.21      7.19 o 
   0  11  12       77.86       70.57      8.37 o 
   1  11  12      541.60      604.50     29.35 o 
   2  11  12       20.20       27.00      6.49 o 
   3  11  12        0.68       10.50      3.72 o 
   4  11  12       29.78       26.63      4.87 o 
  -1  12  12        0.46       22.85      7.08 o 
   0  12  12      100.25      118.57     11.33 o 
  -9   0  13      183.11      175.79     10.26 o 
  -7   0  13       92.29       90.06     13.99 o 
  -5   0  13      466.15      479.29     13.98 o 
  -3   0  13      154.83      158.85     10.78 o 
  -1   0  13      156.04      143.86      6.15 o 
   1   0  13      440.30      430.15     15.15 o 
   3   0  13        4.86        7.27      3.38 o 
   5   0  13        7.66        3.10      4.43 o 
   7   0  13      126.23      100.23     11.12 o 
   9   0  13      225.91      235.42     27.09 o 
 -10   1  13       52.61       39.25      5.05 o 
  -9   1  13       12.36       12.12      2.76 o 
  -8   1  13       36.77       27.26      3.02 o 
  -7   1  13      187.65      202.80      9.04 o 
  -6   1  13      182.45      181.59      7.92 o 
  -5   1  13        0.34        3.31      1.39 o 
  -4   1  13      636.35      619.55     17.52 o 
  -3   1  13      216.29      248.80     11.90 o 
  -2   1  13        2.49        3.54      1.43 o 
  -1   1  13      780.56      796.47      8.14 o 
   0   1  13      122.05      135.63      4.91 o 
   1   1  13      109.66       87.81      4.46 o 
   2   1  13       64.24       42.80      3.91 o 
   3   1  13       12.92        5.81      3.04 o 
   4   1  13      140.74      103.48      8.96 o 
   5   1  13       94.82       76.88      8.00 o 
   6   1  13       16.59       16.73      4.65 o 
   7   1  13       61.24       67.96      7.83 o 
   8   1  13       20.52        7.53     10.78 o 
   9   1  13      113.13      116.31     12.89 o 
  -9   2  13       60.19       61.08      5.91 o 
  -8   2  13      432.42      451.93     16.37 o 
  -7   2  13       94.71       72.26      7.30 o 
  -6   2  13      105.87      104.97      8.51 o 
  -5   2  13       22.72       18.30      3.17 o 
  -4   2  13       31.29       25.22      2.83 o 
  -3   2  13       11.61       16.95      2.96 o 
  -2   2  13      667.27      687.73     16.84 o 
  -1   2  13      253.77      257.05      9.86 o 
   0   2  13        3.34        2.36      2.29 o 
   1   2  13        0.06        1.42      1.69 o 
   2   2  13      209.83      198.76      9.71 o 
   3   2  13      182.17      196.67      9.14 o 
   4   2  13      109.19       94.44      9.63 o 
   5   2  13        0.03        2.74      5.77 o 
   6   2  13      789.52      781.73     19.32 o 
   7   2  13      133.13      120.20     17.16 o 
   8   2  13      114.22       91.92      8.81 o 
   9   2  13       56.24       55.80      7.83 o 
  -9   3  13       14.09        8.96      2.01 o 
  -8   3  13       43.03       52.17      4.97 o 
  -7   3  13      144.45      130.12      8.60 o 
  -6   3  13      331.10      300.43     21.05 o 
  -5   3  13      276.30      237.27     13.06 o 
  -4   3  13      132.72      128.77      9.77 o 
  -3   3  13      244.04      279.50     14.05 o 
  -2   3  13      951.32      926.55     19.59 o 
  -1   3  13      546.96      501.65     15.71 o 
   0   3  13      418.95      426.56     12.84 o 
   1   3  13      479.62      479.96     20.15 o 
   2   3  13      909.42      968.30     16.92 o 
   3   3  13       18.45        9.31      2.01 o 
   4   3  13       23.15       18.00      4.15 o 
   5   3  13       13.02       18.17      3.98 o 
   6   3  13      148.97      151.21     16.10 o 
   7   3  13       17.70        9.36      5.97 o 
   8   3  13       15.95       13.65      3.75 o 
   9   3  13        0.51        5.06      3.02 o 
  -9   4  13       23.79       22.86      5.70 o 
  -8   4  13       56.70       55.03      5.38 o 
  -7   4  13       16.51       20.14      3.78 o 
  -6   4  13       78.77       61.47     11.10 o 
  -5   4  13      131.63      141.82      7.96 o 
  -4   4  13       26.82       17.68      2.82 o 
  -3   4  13        3.59        6.34      1.61 o 
  -2   4  13       63.96       78.51      5.95 o 
  -1   4  13       62.00       46.26      6.66 o 
   0   4  13      607.43      694.12     42.24 o 
   1   4  13     1181.14     1238.48     27.54 o 
   2   4  13      404.23      373.35     17.54 o 
   3   4  13      307.30      296.03     11.55 o 
   4   4  13       66.83       45.75      3.82 o 
   5   4  13      838.74      834.28     20.55 o 
   6   4  13       82.05       68.12      7.19 o 
   7   4  13       31.71       28.54      4.03 o 
   8   4  13       66.39       49.42     12.43 o 
   9   4  13      121.03      144.54     22.40 o 
  -9   5  13        2.84        5.11      5.81 o 
  -8   5  13      190.39      186.15      9.97 o 
  -7   5  13        0.00        3.55      1.70 o 
  -6   5  13       31.15       26.84      5.65 o 
  -5   5  13        2.14        4.59      2.04 o 
  -4   5  13       11.09       11.01      2.44 o 
  -3   5  13      686.93      649.32     13.86 o 
  -2   5  13       10.89       10.24      3.25 o 
  -1   5  13      107.68      107.39      9.76 o 
   0   5  13     1429.02     1548.59     35.29 o 
   1   5  13      688.18      715.72     16.28 o 
   2   5  13       52.18       26.79      6.12 o 
   3   5  13     2426.59     2478.50     36.59 o 
   4   5  13      302.32      302.18      8.96 o 
   5   5  13      380.19      332.92     14.60 o 
   6   5  13        6.26        6.67      1.44 o 
   7   5  13        4.39        5.03      3.38 o 
   8   5  13        0.00        5.41      2.55 o 
  -8   6  13       23.03       16.35      3.90 o 
  -7   6  13        7.59       12.26      4.54 o 
  -6   6  13       14.43       16.00      3.75 o 
  -5   6  13        0.01        0.52      5.86 o 
  -4   6  13       13.86       10.27      5.22 o 
  -3   6  13       25.71       20.52      4.75 o 
  -2   6  13      179.05      161.25     13.96 o 
  -1   6  13      334.88      322.08     14.98 o 
   0   6  13        8.17        4.06      4.30 o 
   1   6  13      390.29      388.72     11.84 o 
   2   6  13      513.24      530.64     14.63 o 
   3   6  13      102.86       94.20     11.42 o 
   4   6  13      334.24      336.01     21.08 o 
   5   6  13      258.34      263.12     17.57 o 
   6   6  13      349.93      348.02     27.74 o 
   7   6  13      169.62      166.03     14.72 o 
   8   6  13      445.31      576.54    264.25 o 
  -8   7  13       32.51       20.71      6.94 o 
  -7   7  13       16.97       15.55      4.24 o 
  -6   7  13        8.86        4.81      2.40 o 
  -5   7  13       30.44       32.02      4.54 o 
  -4   7  13       68.20       76.79     12.41 o 
  -3   7  13        0.74        3.12      2.89 o 
  -2   7  13      410.60      400.71     24.97 o 
  -1   7  13      404.56      382.67     16.53 o 
   0   7  13      153.43      149.12      8.06 o 
   1   7  13      144.75      163.09     12.33 o 
   2   7  13      415.53      398.65     11.50 o 
   3   7  13       20.06       18.36      3.90 o 
   4   7  13        3.39        3.90      4.10 o 
   5   7  13        2.16        0.96      1.24 o 
   6   7  13      338.10      324.85     13.81 o 
   7   7  13       57.24       58.58      5.67 o 
  -7   8  13       63.55       56.48     10.50 o 
  -6   8  13        0.46       13.77      5.99 o 
  -5   8  13       19.52       26.27      6.36 o 
  -4   8  13       14.94       25.99      5.25 o 
  -3   8  13      184.75      218.06      7.54 o 
  -2   8  13       28.98       16.97      5.60 o 
  -1   8  13      191.93      178.40      8.99 o 
   0   8  13        7.43        4.64      6.13 o 
   1   8  13       29.43       24.05      5.69 o 
   2   8  13      150.35      132.64     11.43 o 
   3   8  13       30.11       22.65      3.86 o 
   4   8  13      633.59      684.07     23.63 o 
   5   8  13      153.65      141.08     16.58 o 
   6   8  13       59.75       53.51      7.59 o 
  -6   9  13       13.37       23.20      9.83 o 
  -5   9  13      216.42      215.58     15.90 o 
  -4   9  13        3.20       13.63      3.83 o 
  -3   9  13        3.80        2.56      3.60 o 
  -2   9  13      508.50      500.97     25.42 o 
  -1   9  13        4.48        2.29      4.29 o 
   0   9  13        0.53        8.76      4.72 o 
   1   9  13       24.06       21.14      9.71 o 
   2   9  13        3.10        5.78      5.18 o 
   3   9  13       21.75       17.77      4.31 o 
   4   9  13      373.19      384.18     15.42 o 
   5   9  13       30.82       26.81      3.89 o 
   6   9  13       47.04       38.71      8.28 o 
  -5  10  13        1.91        9.36      2.81 o 
  -4  10  13       27.92       42.44      8.25 o 
  -3  10  13      479.96      427.57     27.29 o 
  -2  10  13       27.81       21.34      7.78 o 
  -1  10  13      174.40      187.49     12.56 o 
   0  10  13       76.19       74.78     11.81 o 
   1  10  13       42.10       39.05      6.61 o 
   2  10  13       56.46       44.91      7.64 o 
   3  10  13       51.85       45.79      8.12 o 
   4  10  13       42.02       32.53      4.65 o 
  -3  11  13      380.53      387.03     44.57 o 
  -2  11  13      115.81      116.68     12.30 o 
  -1  11  13       24.42       25.12      5.98 o 
   0  11  13       55.13       63.94     13.49 o 
   1  11  13       56.71       76.63     14.30 o 
   2  11  13      116.83      126.15     14.03 o 
   3  11  13       40.19       40.44      8.40 o 
  -8   0  14        1.71        5.93      2.32 o 
  -6   0  14      462.08      455.33     21.23 o 
  -4   0  14     2277.26     2362.50     79.94 o 
  -2   0  14      614.59      595.18     20.47 o 
   0   0  14      383.64      356.05     12.74 o 
   2   0  14      186.99      158.38     12.92 o 
   4   0  14      623.13      598.22     28.40 o 
   6   0  14      460.09      502.25     19.43 o 
   8   0  14        5.71       10.65      6.17 o 
  -9   1  14       26.46       27.16      3.95 o 
  -8   1  14      200.48      214.72     12.27 o 
  -7   1  14      184.82      177.04     10.88 o 
  -6   1  14      137.51      128.02      8.12 o 
  -5   1  14      308.02      303.83      9.18 o 
  -4   1  14       41.22       37.03      3.98 o 
  -3   1  14     1005.57     1013.26     16.33 o 
  -2   1  14      910.81      912.71      9.20 o 
  -1   1  14      726.39      741.98     10.04 o 
   0   1  14        0.28        5.59      1.42 o 
   1   1  14       47.67       51.59      4.42 o 
   2   1  14      884.48      965.00     15.76 o 
   3   1  14        3.48        2.04      2.45 o 
   4   1  14      498.95      524.18     18.48 o 
   5   1  14       55.28       42.21     11.66 o 
   6   1  14        8.14        7.51      4.03 o 
   7   1  14       61.47       52.31      7.68 o 
   8   1  14       28.86       34.33      6.54 o 
   9   1  14       34.98       44.66      7.36 o 
  -9   2  14       65.23       59.56      5.19 o 
  -8   2  14        5.06        4.20      2.30 o 
  -7   2  14        7.31        6.51      1.75 o 
  -6   2  14      526.20      543.02     12.61 o 
  -5   2  14       12.78       11.04      2.01 o 
  -4   2  14        4.48        2.19      2.18 o 
  -3   2  14      426.56      419.16     12.94 o 
  -2   2  14     1016.38     1046.03     16.12 o 
  -1   2  14        0.95        2.53      1.85 o 
   0   2  14     1139.30     1122.62     11.56 o 
   1   2  14      186.82      176.67     10.57 o 
   2   2  14      240.55      269.27     12.71 o 
   3   2  14       19.33       13.50      4.47 o 
   4   2  14        1.06       -1.35      2.63 o 
   5   2  14      130.16      108.74      8.69 o 
   6   2  14       35.76       29.00      6.15 o 
   7   2  14        2.87        4.97      3.57 o 
   8   2  14       29.69       20.41      4.68 o 
   9   2  14       14.77       14.14      4.41 o 
  -9   3  14        1.24        6.61      1.91 o 
  -8   3  14       45.34       37.96      4.34 o 
  -7   3  14      177.79      167.67     11.72 o 
  -6   3  14       21.66       20.82      2.77 o 
  -5   3  14       15.36        6.97      2.23 o 
  -4   3  14      110.61      111.57      7.71 o 
  -3   3  14      158.25      153.52      9.63 o 
  -2   3  14      214.79      202.26     10.12 o 
  -1   3  14      710.91      745.42     12.35 o 
   0   3  14     2082.28     2186.66     22.29 o 
   1   3  14      846.06      887.29     15.57 o 
   2   3  14      787.49      781.77     17.42 o 
   3   3  14      109.86       90.54      7.55 o 
   4   3  14      210.83      218.23      6.42 o 
   5   3  14      166.26      178.23      9.05 o 
   6   3  14       11.14       10.55      3.63 o 
   7   3  14        4.12        3.99      3.80 o 
   8   3  14        7.04        7.63      2.93 o 
  -9   4  14       16.79       20.50      4.08 o 
  -8   4  14       72.64       80.32      6.47 o 
  -7   4  14       83.49       90.53      8.49 o 
  -6   4  14       31.86       22.39      3.51 o 
  -5   4  14      109.70      121.94      8.53 o 
  -4   4  14        1.89        3.61      1.39 o 
  -3   4  14       14.76       10.86      2.36 o 
  -2   4  14       59.17       59.01      7.36 o 
  -1   4  14      628.61      627.04     14.24 o 
   0   4  14     2075.20     2209.67     47.80 o 
   1   4  14       34.24       17.15      3.85 o 
   2   4  14        0.22       -0.66      6.32 o 
   3   4  14       39.22       41.56      5.22 o 
   4   4  14      344.95      348.40     11.16 o 
   5   4  14       10.61       12.42      6.67 o 
   6   4  14      122.04      135.89     12.15 o 
   7   4  14        5.58       10.43      4.11 o 
   8   4  14       15.46       17.42      7.53 o 
  -8   5  14       38.62       36.17      4.66 o 
  -7   5  14        2.35        6.78      2.17 o 
  -6   5  14       68.66       78.45      7.06 o 
  -5   5  14      123.70      116.82      8.04 o 
  -4   5  14       96.80       84.79      6.55 o 
  -3   5  14      647.25      567.01     17.68 o 
  -2   5  14        6.40        6.61      4.10 o 
  -1   5  14       63.35       36.85      7.30 o 
   0   5  14        9.92       12.60      5.67 o 
   1   5  14        7.64        2.35      1.92 o 
   2   5  14       54.15       43.09      7.49 o 
   3   5  14        0.40        1.95      1.70 o 
   4   5  14       81.00       79.15      8.46 o 
   5   5  14       49.51       44.30      7.75 o 
   6   5  14       30.53       26.08      7.24 o 
   7   5  14        0.09       11.73      5.07 o 
   8   5  14       10.55       10.78      9.38 o 
  -8   6  14        0.75        7.85      2.56 o 
  -7   6  14       30.47       47.43      7.26 o 
  -6   6  14       73.40       81.27      9.08 o 
  -5   6  14        9.22        9.74      4.12 o 
  -4   6  14      412.26      414.77     19.76 o 
  -3   6  14       14.02       13.09      4.51 o 
  -2   6  14        3.06        6.00      2.74 o 
  -1   6  14        6.20       12.60      4.91 o 
   0   6  14        0.85        6.35      4.86 o 
   1   6  14      163.83      158.45     10.86 o 
   2   6  14      229.83      210.94     10.91 o 
   3   6  14      180.45      162.84     10.54 o 
   4   6  14       59.91       46.83      8.35 o 
   5   6  14       62.76       58.84     14.17 o 
   6   6  14        1.26        6.83      3.12 o 
   7   6  14        5.37        9.69     15.12 o 
  -7   7  14        0.75       13.05      3.25 o 
  -6   7  14      197.58      216.09     12.18 o 
  -5   7  14       22.33       18.60      8.98 o 
  -4   7  14       83.11       91.86      8.54 o 
  -3   7  14       20.21       24.70      4.62 o 
  -2   7  14       29.76       27.90      6.56 o 
  -1   7  14      180.95      174.02     11.54 o 
   0   7  14       53.92       56.69      7.49 o 
   1   7  14      168.00      180.74     12.92 o 
   2   7  14      118.05      103.08     11.92 o 
   3   7  14       48.85       40.08      6.94 o 
   4   7  14      312.25      294.92     20.45 o 
   5   7  14      314.48      331.95     25.29 o 
   6   7  14        0.04        1.51      3.59 o 
   7   7  14      157.34      141.96     15.57 o 
  -6   8  14      268.60      355.37     22.28 o 
  -5   8  14        0.53        1.86      2.28 o 
  -4   8  14       27.51       11.90      5.28 o 
  -3   8  14        0.17        2.34      2.97 o 
  -2   8  14       54.14       50.66      6.89 o 
  -1   8  14       24.92       34.59      6.89 o 
   0   8  14       44.84       51.15      7.32 o 
   1   8  14      212.14      203.26     18.09 o 
   2   8  14        7.46        4.62      3.56 o 
   3   8  14      660.29      710.91     23.06 o 
   4   8  14      116.67      102.01     14.46 o 
   5   8  14      613.89      640.42     38.85 o 
   6   8  14        0.00        0.98      5.12 o 
  -5   9  14       10.02       15.40      3.60 o 
  -4   9  14       29.50       22.77      3.95 o 
  -3   9  14      142.00      142.76     12.55 o 
  -2   9  14       33.39       31.41      6.28 o 
  -1   9  14       41.40       29.04      6.20 o 
   0   9  14       15.53        7.71      4.87 o 
   1   9  14       41.44       47.41      8.43 o 
   2   9  14       14.16       13.06     15.95 o 
   3   9  14       44.22       56.01     12.74 o 
   4   9  14        0.51       11.96      3.99 o 
   5   9  14       60.04       40.43      7.69 o 
  -4  10  14        3.50        8.08      4.25 o 
  -3  10  14      154.83      175.88     18.77 o 
  -2  10  14       72.51       49.61      7.85 o 
  -1  10  14       73.28       76.47      8.96 o 
   0  10  14      186.50      214.36     42.23 o 
   1  10  14       29.53       37.28      8.48 o 
   2  10  14        0.63        8.38      9.00 o 
   3  10  14        3.81       24.34      9.37 o 
   4  10  14       86.58       90.66     13.77 o 
  -2  11  14        7.77        9.08      5.98 o 
  -1  11  14       42.49       44.68      8.49 o 
   0  11  14       38.71       30.93      9.17 o 
   1  11  14       31.06       40.87      7.50 o 
  -9   0  15        0.00        7.47      4.60 o 
  -7   0  15        0.00        0.51      1.87 o 
  -5   0  15       20.75       18.75      3.84 o 
  -3   0  15      267.68      227.65      9.93 o 
  -1   0  15      373.31      382.76     11.80 o 
   1   0  15      234.71      211.40      9.81 o 
   3   0  15      248.91      245.00     34.60 o 
   5   0  15      292.85      257.71     23.95 o 
   7   0  15      302.09      272.29     16.12 o 
  -9   1  15       46.98       37.80      5.10 o 
  -8   1  15       65.44       61.42      6.40 o 
  -7   1  15      189.47      181.03     17.19 o 
  -6   1  15      254.01      269.09     14.00 o 
  -5   1  15      678.87      726.97     18.61 o 
  -4   1  15     1276.21     1395.97     31.24 o 
  -3   1  15        3.29        2.92      1.43 o 
  -2   1  15     3000.08     3209.34     44.48 o 
  -1   1  15       16.01       17.46      2.28 o 
   0   1  15     1595.21     1702.84     24.01 o 
   1   1  15      116.99      140.51      8.08 o 
   2   1  15       36.50       18.36      2.58 o 
   3   1  15       60.46       48.33      5.07 o 
   4   1  15      162.61      149.81     15.99 o 
   5   1  15      621.17      611.86     31.98 o 
   6   1  15        9.80        6.88      5.62 o 
   7   1  15      103.77      102.65     10.30 o 
   8   1  15       11.89        2.06      9.00 o 
  -9   2  15       22.13       28.20      4.64 o 
  -8   2  15        5.21        7.32      1.91 o 
  -7   2  15      168.38      147.22      9.99 o 
  -6   2  15      404.41      404.76     10.54 o 
  -5   2  15      341.78      339.52      9.17 o 
  -4   2  15        8.62        5.62      1.67 o 
  -3   2  15        0.03        2.23      2.72 o 
  -2   2  15      582.68      561.49     15.50 o 
  -1   2  15      130.45      125.52      8.89 o 
   0   2  15       82.02       83.35      5.83 o 
   1   2  15     1049.07     1065.12     19.55 o 
   2   2  15     1752.94     1812.93     27.73 o 
   3   2  15       59.11       51.78      5.20 o 
   4   2  15      544.02      545.74     18.31 o 
   5   2  15      151.59      131.08     14.99 o 
   6   2  15      139.62      122.91     11.97 o 
   7   2  15       18.08       16.97      4.68 o 
   8   2  15        4.36        9.50      3.85 o 
  -8   3  15        0.54        7.06      2.48 o 
  -7   3  15      468.78      514.53     17.91 o 
  -6   3  15       35.42       37.29      6.38 o 
  -5   3  15      200.83      200.45      9.89 o 
  -4   3  15       29.99       14.84      2.62 o 
  -3   3  15      499.40      505.39     15.96 o 
  -2   3  15       87.40       70.98      5.92 o 
  -1   3  15      164.21      156.85     10.73 o 
   0   3  15       11.74        8.76      2.64 o 
   1   3  15      581.90      595.70     30.83 o 
   2   3  15      120.38      123.00      9.22 o 
   3   3  15       29.77       26.46      4.66 o 
   4   3  15       59.05       50.99      4.59 o 
   5   3  15        9.52       12.58      3.33 o 
   6   3  15       31.83       39.92      5.86 o 
   7   3  15       26.97       34.68     15.42 o 
   8   3  15       17.00       11.83      5.76 o 
  -8   4  15       30.35       22.57      4.59 o 
  -7   4  15        1.53       11.42      4.25 o 
  -6   4  15      133.46      115.10     10.16 o 
  -5   4  15        0.23        1.44      2.66 o 
  -4   4  15        0.80        7.95      4.49 o 
  -3   4  15      189.70      157.83      8.36 o 
  -2   4  15      270.91      266.25      9.71 o 
  -1   4  15        0.30        7.50      3.17 o 
   0   4  15      155.17      145.53     12.71 o 
   1   4  15      986.97     1028.59     23.28 o 
   2   4  15        1.23        2.25      2.15 o 
   3   4  15      212.53      170.86     11.23 o 
   4   4  15      300.27      289.00      6.30 o 
   5   4  15       78.39       64.22      6.85 o 
   6   4  15       62.70       63.23     10.21 o 
   7   4  15        0.62        4.67      4.49 o 
   8   4  15       23.94       33.45     10.54 o 
  -8   5  15      124.71      111.65     10.32 o 
  -7   5  15        6.45        5.51      2.14 o 
  -6   5  15        7.25        4.67      3.02 o 
  -5   5  15      144.69      138.65     11.53 o 
  -4   5  15        4.50       16.07      2.84 o 
  -3   5  15        2.22        5.59      1.85 o 
  -2   5  15       30.63       16.04      9.00 o 
  -1   5  15      198.38      200.55     10.23 o 
   0   5  15       53.98       50.77      8.16 o 
   1   5  15        0.33        1.81      1.68 o 
   2   5  15      869.78      939.98     35.61 o 
   3   5  15       92.93      106.53     16.31 o 
   4   5  15       15.81       13.25      3.56 o 
   5   5  15       77.11       65.71      8.39 o 
   6   5  15       44.20       35.85     10.48 o 
   7   5  15       20.76       19.37      8.44 o 
  -7   6  15      104.98      129.43     12.56 o 
  -6   6  15       41.12       35.30      5.95 o 
  -5   6  15        8.78       14.94      4.27 o 
  -4   6  15        1.30        3.83      2.04 o 
  -3   6  15       82.19       75.85      7.84 o 
  -2   6  15        0.26        6.10      3.52 o 
  -1   6  15       72.25       70.65      8.22 o 
   0   6  15        9.13       11.92      5.49 o 
   1   6  15       13.17       26.24      6.26 o 
   2   6  15      124.56      130.61     15.25 o 
   3   6  15      105.96      100.16      9.16 o 
   4   6  15      332.54      361.41     27.44 o 
   5   6  15        1.02        6.39      8.33 o 
   6   6  15        9.63       23.49      5.88 o 
   7   6  15        1.86       22.01     12.10 o 
  -7   7  15       30.76       49.29     11.39 o 
  -6   7  15       27.23       30.85      5.94 o 
  -5   7  15       18.20       18.24      6.87 o 
  -4   7  15        5.80       10.36      3.16 o 
  -3   7  15       23.17       13.96      5.55 o 
  -2   7  15       61.99       52.12      5.97 o 
  -1   7  15      144.02      151.75     29.72 o 
   0   7  15       57.91       56.84     17.60 o 
   1   7  15       49.94       52.61      7.26 o 
   2   7  15       44.56       37.27      5.66 o 
   3   7  15       34.83       22.88      4.58 o 
   4   7  15      177.41      165.10     14.36 o 
   5   7  15        1.62        9.08      6.13 o 
   6   7  15       59.65       56.42      8.15 o 
  -6   8  15        0.24       14.24      7.71 o 
  -5   8  15       32.19       42.63      5.75 o 
  -4   8  15       18.14       21.61      4.40 o 
  -3   8  15        3.93        7.03      2.46 o 
  -2   8  15      139.15      142.79     14.41 o 
  -1   8  15        0.71       -6.16      4.10 o 
   0   8  15       42.82       47.28      9.28 o 
   1   8  15       25.68       43.12      7.98 o 
   2   8  15        5.63        2.30      9.34 o 
   3   8  15        0.11        5.00      3.30 o 
   4   8  15       72.46       73.28      8.59 o 
   5   8  15        8.41        3.51      5.10 o 
  -5   9  15        1.11       11.29      3.95 o 
  -4   9  15      132.14      143.71     14.79 o 
  -3   9  15       32.31       20.52      8.01 o 
  -2   9  15       57.98       36.77      6.26 o 
  -1   9  15        0.23       -4.07      4.34 o 
   0   9  15       15.64       12.00      5.25 o 
   1   9  15        5.74       15.49      9.01 o 
   2   9  15        4.85       15.27      8.28 o 
   3   9  15      142.26      125.82     25.26 o 
   4   9  15       69.88       78.46     10.74 o 
  -3  10  15       42.52       35.85      5.47 o 
  -2  10  15       25.66       19.14      5.53 o 
  -1  10  15       97.09      115.58     16.29 o 
   0  10  15        0.84       14.10      5.70 o 
   1  10  15       38.68       49.14     13.61 o 
   2  10  15       10.51       20.38      6.35 o 
  -8   0  16      139.07      118.57     10.53 o 
  -6   0  16      327.25      303.92     15.24 o 
  -4   0  16        0.01        1.82      1.45 o 
  -2   0  16      150.23      153.79     18.32 o 
   0   0  16     2783.97     3057.80     86.97 o 
   2   0  16      619.82      548.52     15.61 o 
   4   0  16        8.66        8.59      3.08 o 
   6   0  16        3.55        4.46      2.78 o 
   8   0  16       29.17        7.83      5.35 o 
  -8   1  16      194.42      224.29      8.54 o 
  -7   1  16        0.22        4.47      1.74 o 
  -6   1  16      250.75      261.33     11.73 o 
  -5   1  16       13.12       12.84      2.76 o 
  -4   1  16       56.80       46.34      5.53 o 
  -3   1  16      755.48      785.77     17.16 o 
  -2   1  16      499.61      537.01      8.79 o 
  -1   1  16      152.49      143.79      7.66 o 
   0   1  16     2797.35     2928.31     37.33 o 
   1   1  16       70.87       74.43      4.90 o 
   2   1  16       56.14       53.76      4.98 o 
   3   1  16        8.49        2.51      2.99 o 
   4   1  16      353.79      331.11     11.85 o 
   5   1  16      166.67      151.67     11.03 o 
   6   1  16       22.37       20.00      4.88 o 
   7   1  16       95.02       68.52      9.08 o 
   8   1  16        6.43       21.09      7.49 o 
  -8   2  16        8.19        9.09      2.99 o 
  -7   2  16       11.95        7.06      1.80 o 
  -6   2  16       62.39       61.38      5.82 o 
  -5   2  16       53.97       34.22      4.02 o 
  -4   2  16       72.89       46.09      4.50 o 
  -3   2  16        1.31        1.72      1.38 o 
  -2   2  16      209.29      191.97      6.56 o 
  -1   2  16      111.83      105.75      7.31 o 
   0   2  16        4.57        3.41      1.42 o 
   1   2  16      293.71      304.59      8.87 o 
   2   2  16      221.73      163.62     21.56 o 
   3   2  16      508.89      525.07     13.74 o 
   4   2  16      211.33      204.98      8.71 o 
   5   2  16        5.14        6.26      3.35 o 
   6   2  16       53.99       45.49      5.70 o 
   7   2  16        0.05        2.51      2.78 o 
   8   2  16       15.12       14.83      3.82 o 
  -8   3  16       83.50       91.42      9.13 o 
  -7   3  16       46.58       39.40      5.44 o 
  -6   3  16       88.86       96.56      9.86 o 
  -5   3  16       32.47       49.11      6.97 o 
  -4   3  16     1319.01     1383.95     26.41 o 
  -3   3  16      352.14      358.65     11.16 o 
  -2   3  16        8.21        6.94      1.66 o 
  -1   3  16       36.07       37.31      4.27 o 
   0   3  16       17.96       13.01      1.99 o 
   1   3  16       75.62       74.27      7.96 o 
   2   3  16      231.82      227.66      9.26 o 
   3   3  16       88.68       74.83      6.22 o 
   4   3  16       55.80       36.14      4.42 o 
   5   3  16       45.66       41.36      4.59 o 
   6   3  16        0.30       10.50      4.39 o 
   7   3  16        0.30        3.29      3.62 o 
  -8   4  16      239.13      228.02     23.41 o 
  -7   4  16        1.18        6.02      2.87 o 
  -6   4  16       65.61       65.38      6.89 o 
  -5   4  16       39.95       43.76      4.89 o 
  -4   4  16      222.78      211.47     10.53 o 
  -3   4  16      609.79      585.51     15.67 o 
  -2   4  16        0.00        4.38      3.40 o 
  -1   4  16       36.42       27.54      5.31 o 
   0   4  16        0.00       -2.82      2.08 o 
   1   4  16      880.04      906.87     26.83 o 
   2   4  16       50.24       52.35      6.86 o 
   3   4  16        0.44        5.09      1.64 o 
   4   4  16        0.72        2.71      3.31 o 
   5   4  16       36.06       36.93      4.87 o 
   6   4  16       43.89       26.75      4.95 o 
   7   4  16       54.25       37.36     11.43 o 
  -7   5  16      117.07       97.93      9.90 o 
  -6   5  16       35.81       34.17      6.10 o 
  -5   5  16        3.51        2.72      1.89 o 
  -4   5  16        0.58        4.99      1.77 o 
  -3   5  16      300.39      304.14     13.79 o 
  -2   5  16       13.68       10.96      3.06 o 
  -1   5  16       19.53        9.48      3.91 o 
   0   5  16      129.01      132.88     12.38 o 
   1   5  16      282.22      289.82     23.11 o 
   2   5  16       11.88        6.33      3.94 o 
   3   5  16      134.64      125.70     11.48 o 
   4   5  16        2.47        5.86      2.12 o 
   5   5  16        0.47       -1.11      3.90 o 
   6   5  16       22.48       21.38      5.68 o 
   7   5  16      125.04      197.79     24.20 o 
  -7   6  16        2.11        5.89      3.41 o 
  -6   6  16       69.34       83.68      9.67 o 
  -5   6  16       51.26       62.44      6.42 o 
  -4   6  16        5.97        8.45      4.39 o 
  -3   6  16       23.72       30.80      4.83 o 
  -2   6  16       23.21       22.81      4.27 o 
  -1   6  16      223.44      204.75     14.75 o 
   0   6  16        8.89        6.08      2.98 o 
   1   6  16        6.22        8.21      2.99 o 
   2   6  16       33.27       31.52      6.20 o 
   3   6  16      321.53      300.26     21.34 o 
   4   6  16       92.35      112.67     15.76 o 
   5   6  16        9.41       20.25      5.33 o 
   6   6  16        6.43        2.41      3.04 o 
  -6   7  16       21.90       31.31      9.15 o 
  -5   7  16       65.12       62.47      5.33 o 
  -4   7  16      127.65      136.35     13.66 o 
  -3   7  16       15.51       17.94      6.20 o 
  -2   7  16       19.63       25.14      4.68 o 
  -1   7  16       72.62       61.82      8.24 o 
   0   7  16      316.29      337.58     19.45 o 
   1   7  16        0.09       10.64      6.21 o 
   2   7  16       33.25       31.04      6.79 o 
   3   7  16       34.74       39.54      9.77 o 
   4   7  16        3.50        4.61      5.65 o 
   5   7  16        9.34        8.83      5.75 o 
  -5   8  16       16.49       25.24      4.30 o 
  -4   8  16       27.75       34.79      5.90 o 
  -3   8  16        8.32        5.36      3.98 o 
  -2   8  16       54.30       53.62      7.52 o 
  -1   8  16      190.66      212.36     16.61 o 
   0   8  16        5.57        2.79      4.81 o 
   1   8  16       74.53       74.67      9.38 o 
   2   8  16        1.66        7.07      4.42 o 
   3   8  16      154.46      170.92     14.11 o 
   4   8  16       12.50       16.35      5.74 o 
  -4   9  16       52.60       53.04     11.15 o 
  -3   9  16       71.90       73.46      8.31 o 
  -2   9  16        3.75        7.95      6.93 o 
  -1   9  16       12.65       16.33      5.61 o 
   0   9  16       95.41      107.97     15.77 o 
   1   9  16       69.43       62.15      8.73 o 
   2   9  16        4.95       10.89      4.05 o 
   3   9  16      143.69      137.12     16.86 o 
  -1  10  16       89.84       85.75      9.59 o 
   0  10  16       41.62       55.60      8.59 o 
   1  10  16       41.19       46.80      8.97 o 
  -7   0  17      380.87      347.82     16.34 o 
  -5   0  17      114.22       96.89     13.96 o 
  -3   0  17        0.97        6.52      4.04 o 
  -1   0  17       98.17       85.44      8.98 o 
   1   0  17      121.82      115.82     10.55 o 
   3   0  17      248.22      266.62     20.56 o 
   5   0  17        0.52        0.04      4.07 o 
   7   0  17      276.63      331.74     23.63 o 
  -8   1  17       79.98       77.71      6.67 o 
  -7   1  17        0.38        2.20      1.44 o 
  -6   1  17      278.01      279.81     12.35 o 
  -5   1  17        1.38        4.65      1.34 o 
  -4   1  17        0.53        0.64      1.39 o 
  -3   1  17       11.36        5.38      1.36 o 
  -2   1  17      534.59      549.33     11.98 o 
  -1   1  17     1142.39     1191.98     20.46 o 
   0   1  17      146.71      157.73      8.26 o 
   1   1  17      411.56      396.24     11.52 o 
   2   1  17        4.87        2.89      3.16 o 
   3   1  17       34.60       30.55      4.27 o 
   4   1  17      105.75      104.38      8.89 o 
   5   1  17       31.55       27.25      9.84 o 
   6   1  17       25.39       30.04      6.01 o 
   7   1  17       38.65       41.95      6.87 o 
  -8   2  17        0.41        3.25      2.39 o 
  -7   2  17        1.26        6.95      2.55 o 
  -6   2  17        1.15        5.16      2.57 o 
  -5   2  17      181.95      156.58     12.43 o 
  -4   2  17      201.86      196.73      8.36 o 
  -3   2  17      303.72      268.23     13.99 o 
  -2   2  17      540.06      530.28     18.16 o 
  -1   2  17       25.38       23.21      2.75 o 
   0   2  17      398.25      345.62      7.72 o 
   1   2  17      222.02      225.84      9.79 o 
   2   2  17       69.96       54.97      5.82 o 
   3   2  17      410.21      413.09     12.27 o 
   4   2  17       15.74        8.38      2.93 o 
   5   2  17        0.28        4.04      2.69 o 
   6   2  17       39.52       33.28      6.21 o 
   7   2  17       22.20       25.10      5.86 o 
  -7   3  17        5.92        5.84      2.90 o 
  -6   3  17      347.65      380.17     31.33 o 
  -5   3  17      135.61      122.77     13.22 o 
  -4   3  17      340.79      352.12     17.37 o 
  -3   3  17      104.93      110.19      7.79 o 
  -2   3  17       26.12       21.42      3.60 o 
  -1   3  17       18.50       18.88      2.75 o 
   0   3  17       19.05       10.86      2.79 o 
   1   3  17      155.05      140.00      6.14 o 
   2   3  17        4.98        7.57      3.04 o 
   3   3  17      141.21      131.29      9.27 o 
   4   3  17        6.36        5.41      1.32 o 
   5   3  17      107.42       87.69      9.63 o 
   6   3  17       38.83       22.30      8.12 o 
   7   3  17       14.73       16.97      3.54 o 
  -7   4  17      173.64      178.12     25.50 o 
  -6   4  17      144.14      162.14     13.89 o 
  -5   4  17       28.57       31.07      4.55 o 
  -4   4  17       19.77       14.37      2.86 o 
  -3   4  17        1.02        6.16      1.86 o 
  -2   4  17        3.05        3.77      1.24 o 
  -1   4  17      153.67      150.68     18.13 o 
   0   4  17       55.15       53.46      8.23 o 
   1   4  17      535.20      563.19     20.68 o 
   2   4  17       33.31       28.98      4.55 o 
   3   4  17       13.62       12.36      2.49 o 
   4   4  17      135.72      160.83     14.00 o 
   5   4  17      189.51      178.57     12.87 o 
   6   4  17       14.27       12.01      4.77 o 
  -7   5  17       99.79      112.80      9.28 o 
  -6   5  17      246.99      288.38     18.06 o 
  -5   5  17        2.42        4.40      2.15 o 
  -4   5  17       11.15       18.83      3.10 o 
  -3   5  17       47.69       47.11      6.29 o 
  -2   5  17      320.45      329.33     17.35 o 
  -1   5  17        3.94        5.75      2.13 o 
   0   5  17       22.55       16.85      5.31 o 
   1   5  17       27.49       23.09      5.22 o 
   2   5  17       94.09       92.36     10.66 o 
   3   5  17      213.42      219.85     17.43 o 
   4   5  17       12.86       11.85      2.79 o 
   5   5  17       14.37        6.42      9.15 o 
   6   5  17       72.09       77.46     10.57 o 
  -6   6  17        0.30        2.44      1.93 o 
  -5   6  17       50.41       49.67      6.02 o 
  -4   6  17      297.37      326.16     18.77 o 
  -3   6  17        0.00        6.19      3.19 o 
  -2   6  17        2.26        8.35      2.18 o 
  -1   6  17       79.70       78.30     12.47 o 
   0   6  17       85.92       81.78     16.06 o 
   1   6  17        4.34       11.00      4.24 o 
   2   6  17        3.51        3.50      5.19 o 
   3   6  17        0.02        0.14      8.26 o 
   4   6  17       75.41       75.92      8.11 o 
   5   6  17        2.97        9.80      3.90 o 
  -5   7  17        9.83       12.12      3.42 o 
  -4   7  17       20.22       16.56      3.23 o 
  -3   7  17        4.20        6.95      5.57 o 
  -2   7  17       54.33       52.46      7.79 o 
  -1   7  17      102.37      108.82      8.97 o 
   0   7  17      102.50      105.46     11.67 o 
   1   7  17      105.11      108.30     12.91 o 
   2   7  17       14.76       16.16      5.39 o 
   3   7  17       15.01       17.07      4.40 o 
   4   7  17        3.53        7.68      5.64 o 
   5   7  17       58.90       64.74     10.97 o 
  -4   8  17        3.72       10.62      3.22 o 
  -3   8  17        8.98        8.88      2.55 o 
  -2   8  17       75.34       61.75      6.22 o 
  -1   8  17        0.01        4.05      5.81 o 
   0   8  17       11.53       12.94      5.20 o 
   1   8  17       10.16        9.99      6.86 o 
   2   8  17       55.20       47.56      7.44 o 
   3   8  17        7.40       16.25      6.81 o 
   4   8  17      272.98      270.67     28.53 o 
  -2   9  17        1.88        8.70      2.99 o 
  -1   9  17        1.50        5.97      5.02 o 
   0   9  17        2.06        4.60      8.81 o 
   1   9  17       43.93       45.88      8.13 o 
   2   9  17       36.09       59.68     19.53 o 
  -6   0  18        0.11       -0.04      2.87 o 
  -4   0  18      359.74      348.21     16.35 o 
  -2   0  18        0.60        5.30      1.81 o 
   0   0  18      139.43      169.05     11.00 o 
   2   0  18      225.89      175.22     13.52 o 
   4   0  18      301.29      289.19     19.98 o 
   6   0  18        0.55       -1.63      3.86 o 
  -7   1  18       80.46       69.46      6.74 o 
  -6   1  18       39.86       37.59      5.03 o 
  -5   1  18        8.55        4.22      1.34 o 
  -4   1  18      752.88      773.95     20.89 o 
  -3   1  18       10.30       11.59      2.02 o 
  -2   1  18        3.04        4.58      1.85 o 
  -1   1  18      113.21      102.54      6.96 o 
   0   1  18     1809.11     1928.42     57.68 o 
   1   1  18      201.56      210.34      9.47 o 
   2   1  18      167.00      167.05     10.70 o 
   3   1  18        1.09        2.79      1.16 o 
   4   1  18      327.46      364.91     15.78 o 
   5   1  18        6.26        4.29      6.60 o 
   6   1  18       24.41       28.65      5.91 o 
   7   1  18        6.80       15.89      7.42 o 
  -7   2  18       15.92       10.29      2.75 o 
  -6   2  18       47.09       39.21      5.81 o 
  -5   2  18        0.02        7.84      4.81 o 
  -4   2  18      272.82      256.22     13.97 o 
  -3   2  18       13.54        8.43      1.72 o 
  -2   2  18       19.84       12.04      2.19 o 
  -1   2  18      272.39      264.21     14.85 o 
   0   2  18       13.95        9.46      3.14 o 
   1   2  18       52.22       52.21      5.46 o 
   2   2  18       20.02       16.21      4.41 o 
   3   2  18      266.87      299.35     14.20 o 
   4   2  18        6.59       13.15      3.56 o 
   5   2  18       45.48       60.54      7.49 o 
   6   2  18      127.47      137.18     13.27 o 
  -7   3  18       67.75       65.29     12.17 o 
  -6   3  18       62.65       52.23      5.21 o 
  -5   3  18        0.21        3.98      1.91 o 
  -4   3  18       18.32       12.63      3.38 o 
  -3   3  18       11.99       10.87      2.13 o 
  -2   3  18      266.81      275.87     11.60 o 
  -1   3  18      114.28      121.86      9.41 o 
   0   3  18      440.41      413.55     14.60 o 
   1   3  18       43.15       42.94      4.65 o 
   2   3  18       33.95       43.35      6.17 o 
   3   3  18      143.94      130.54     12.04 o 
   4   3  18       15.43       12.09      7.57 o 
   5   3  18      159.03      158.29     11.07 o 
   6   3  18        3.64        5.12      3.59 o 
  -6   4  18       43.55       32.36      5.57 o 
  -5   4  18       17.58       28.02      4.25 o 
  -4   4  18       61.76       79.62     12.28 o 
  -3   4  18      234.22      251.98     16.96 o 
  -2   4  18      251.81      243.53     12.06 o 
  -1   4  18       31.51       22.52      4.44 o 
   0   4  18       49.47       38.52      5.42 o 
   1   4  18        2.71        3.59      2.83 o 
   2   4  18        5.26        7.63      2.31 o 
   3   4  18        6.51        3.54      2.95 o 
   4   4  18      128.91      139.26     16.89 o 
   5   4  18      367.82      424.53     21.57 o 
   6   4  18        0.45       15.32      5.52 o 
  -6   5  18       11.37        6.60      2.64 o 
  -5   5  18       58.14       57.58      4.73 o 
  -4   5  18       11.43       21.90      5.39 o 
  -3   5  18      199.55      192.25     11.06 o 
  -2   5  18      174.53      167.58     16.22 o 
  -1   5  18      124.56      114.64     13.01 o 
   0   5  18       42.99       47.15      5.98 o 
   1   5  18       67.61       64.70      9.97 o 
   2   5  18       56.66       58.35      7.89 o 
   3   5  18       13.88        9.65      2.59 o 
   4   5  18       23.32       27.36      7.23 o 
   5   5  18       11.86       18.59      6.33 o 
  -5   6  18        0.42        8.92      5.66 o 
  -4   6  18        3.05        8.04      2.31 o 
  -3   6  18       43.33       29.16      4.42 o 
  -2   6  18       53.98       40.92      5.26 o 
  -1   6  18       17.66       13.88      3.34 o 
   0   6  18       21.05       10.84      2.49 o 
   1   6  18        4.84        7.05      4.29 o 
   2   6  18      138.63      148.34     18.64 o 
   3   6  18       68.85       69.94     10.78 o 
   4   6  18       12.96       11.55     15.72 o 
   5   6  18       20.92       16.97      4.78 o 
  -4   7  18       66.28       93.05     10.38 o 
  -3   7  18       18.30       24.11      4.57 o 
  -2   7  18        3.28        9.74      3.30 o 
  -1   7  18       49.34       29.57      5.24 o 
   0   7  18      139.27      146.22     20.85 o 
   1   7  18      116.27      109.55     15.70 o 
   2   7  18        2.28        7.41      7.04 o 
   3   7  18        5.68        3.15      5.30 o 
   4   7  18       14.93       14.15      6.43 o 
  -3   8  18        7.76       17.95      4.61 o 
  -2   8  18       24.26       23.05      3.69 o 
  -1   8  18       35.65       22.50      5.38 o 
   0   8  18        9.44        7.35     11.08 o 
   1   8  18       82.17       97.35     13.50 o 
   2   8  18        0.81        4.80      4.25 o 
  -7   0  19        1.49       10.78      5.11 o 
  -5   0  19       10.48       12.14      4.17 o 
  -3   0  19        5.07       13.20      7.89 o 
  -1   0  19       88.57       95.13      8.56 o 
   1   0  19      814.19      901.88     36.90 o 
   3   0  19      278.91      311.65     32.14 o 
   5   0  19       52.15       43.91     10.14 o 
  -6   1  19       24.57       19.88      5.10 o 
  -5   1  19      163.13      125.71     18.95 o 
  -4   1  19       12.65        6.41      3.26 o 
  -3   1  19       27.01       14.56      1.94 o 
  -2   1  19        9.20       11.58      1.98 o 
  -1   1  19      125.34      124.58      9.20 o 
   0   1  19       17.79       18.35      2.20 o 
   1   1  19      121.53      125.59      8.55 o 
   2   1  19       22.92       20.94      3.16 o 
   3   1  19       77.14       79.50      7.72 o 
   4   1  19        0.00        4.30      3.94 o 
   5   1  19       33.23       20.87      4.89 o 
   6   1  19       45.77       51.51      6.85 o 
  -6   2  19        5.53       10.78      2.76 o 
  -5   2  19       27.85       32.58      4.71 o 
  -4   2  19       25.86       19.84      4.36 o 
  -3   2  19       10.48       12.61      2.31 o 
  -2   2  19      182.93      189.41     14.52 o 
  -1   2  19       38.26       34.37      3.56 o 
   0   2  19       11.29       11.65      2.62 o 
   1   2  19       60.55       63.56      5.83 o 
   2   2  19        4.00        7.80      4.94 o 
   3   2  19       87.30       95.74      9.06 o 
   4   2  19       29.86       26.39      4.38 o 
   5   2  19        8.97        7.40      4.56 o 
   6   2  19        5.51        3.15      5.45 o 
  -6   3  19       76.91       89.65     10.10 o 
  -5   3  19        1.21        2.65      1.90 o 
  -4   3  19        5.15        8.23      2.03 o 
  -3   3  19      130.43      111.86     11.34 o 
  -2   3  19        5.78        8.57      1.91 o 
  -1   3  19       80.33       63.01      8.12 o 
   0   3  19       93.43       87.50      9.23 o 
   1   3  19       76.75       71.75      6.18 o 
   2   3  19       54.44       50.41      5.43 o 
   3   3  19        7.04        7.17      1.95 o 
   4   3  19       86.54       93.27      9.54 o 
   5   3  19       39.71       32.47     13.40 o 
  -6   4  19       20.46       23.81      4.60 o 
  -5   4  19        0.01        2.86      2.09 o 
  -4   4  19      305.13      322.81     19.94 o 
  -3   4  19      106.23       90.07      8.80 o 
  -2   4  19        6.79        4.81      2.82 o 
  -1   4  19      114.20      108.41     16.76 o 
   0   4  19       15.31       15.19      4.51 o 
   1   4  19       12.00        5.30     10.93 o 
   2   4  19       14.77       16.16      2.83 o 
   3   4  19        2.67        4.70      1.79 o 
   4   4  19       10.16        8.77      2.64 o 
   5   4  19        4.61        3.66      9.27 o 
  -5   5  19      104.00       89.82      7.19 o 
  -4   5  19      125.71      133.46     11.30 o 
  -3   5  19      126.76       97.95     10.32 o 
  -2   5  19        0.17        5.08      4.01 o 
  -1   5  19        1.58        0.84      4.14 o 
   0   5  19       67.56       64.46      7.12 o 
   1   5  19      241.95      244.49     16.34 o 
   2   5  19       94.47      102.15     16.44 o 
   3   5  19       25.96       23.10      4.74 o 
   4   5  19       13.21       12.78      4.57 o 
  -4   6  19       19.69       17.07      5.59 o 
  -3   6  19       38.45       42.19      7.69 o 
  -2   6  19      188.85      195.95     15.15 o 
  -1   6  19       36.30       29.73      4.86 o 
   0   6  19        9.05        5.84      2.32 o 
   1   6  19        6.30       13.98      4.99 o 
   2   6  19      129.06      114.42     24.05 o 
   3   6  19        0.00       19.00      9.10 o 
  -3   7  19        2.03        5.68      2.78 o 
  -2   7  19        1.83       10.65      2.61 o 
  -1   7  19       47.72       30.15      4.75 o 
   0   7  19        2.34        9.89      3.28 o 
   1   7  19       40.77       44.98      7.35 o 
   2   7  19      103.26      125.47     13.79 o 
  -6   0  20       11.72       14.28      5.24 o 
  -4   0  20       15.55        8.00      4.81 o 
  -2   0  20        4.33       10.78      3.89 o 
   0   0  20        8.44       11.57      2.72 o 
   2   0  20      112.18      104.57     20.56 o 
   4   0  20        9.34       10.90      5.62 o 
  -6   1  20      149.35      139.07     22.84 o 
  -5   1  20       16.22       15.12      2.30 o 
  -4   1  20       80.18       73.61      9.53 o 
  -3   1  20       26.04       27.50      3.95 o 
  -2   1  20       23.35       23.76      5.11 o 
  -1   1  20       10.34        5.85      3.20 o 
   0   1  20      413.24      438.48     13.27 o 
   1   1  20      185.91      206.87     11.84 o 
   2   1  20        5.75        5.32      1.86 o 
   3   1  20       71.88       92.62     10.32 o 
   4   1  20      113.17      119.39     15.21 o 
   5   1  20       19.61        5.21     12.44 o 
  -5   2  20       22.96       21.09      3.27 o 
  -4   2  20        3.13        2.89      1.35 o 
  -3   2  20        0.02        8.09      3.36 o 
  -2   2  20       17.56       12.81      3.16 o 
  -1   2  20      277.96      271.92     13.53 o 
   0   2  20      127.07      132.67      9.29 o 
   1   2  20       38.32       38.16      4.04 o 
   2   2  20       14.07        9.78      2.29 o 
   3   2  20        1.02        2.43      2.21 o 
   4   2  20       55.67       49.87      7.69 o 
   5   2  20       36.52       27.82      7.92 o 
  -5   3  20        0.02       -1.19      3.63 o 
  -4   3  20        0.79        3.00      2.30 o 
  -3   3  20      111.77      126.90     11.31 o 
  -2   3  20       21.34       30.90      3.98 o 
  -1   3  20      122.92      101.98     10.24 o 
   0   3  20        4.94        4.76      2.21 o 
   1   3  20      142.26      140.92     11.33 o 
   2   3  20       22.80       22.29      3.00 o 
   3   3  20       45.19       35.99      4.28 o 
   4   3  20       78.43      104.40      8.92 o 
  -5   4  20       11.60       10.34      2.95 o 
  -4   4  20       10.63       19.47      5.55 o 
  -3   4  20       14.39       16.98      2.73 o 
  -2   4  20        2.34        2.06      2.31 o 
  -1   4  20      100.81      105.98     14.49 o 
   0   4  20       85.35       98.36     13.52 o 
   1   4  20        0.01        1.28      2.13 o 
   2   4  20        4.11        4.88      1.54 o 
   3   4  20      140.77      174.51     11.68 o 
   4   4  20        0.32        5.53      4.67 o 
  -4   5  20        0.02        6.28      5.43 o 
  -3   5  20        8.95        9.20      4.80 o 
  -2   5  20       21.05       10.37      5.93 o 
  -1   5  20       13.69       11.44      4.51 o 
   0   5  20       15.90       23.19      6.74 o 
   1   5  20        6.26       18.86     16.21 o 
   2   5  20       19.12       24.94      5.69 o 
   3   5  20       41.09       39.96      7.17 o 
  -3   6  20       40.32       37.67      6.96 o 
  -2   6  20      162.17      177.00     18.20 o 
  -1   6  20       18.82       21.90      3.29 o 
   0   6  20       12.84        8.00      5.54 o 
   1   6  20      186.39      231.73     20.21 o 
   2   6  20        1.14       13.89      4.67 o 
  -5   0  21      177.01      226.42     33.07 o 
  -3   0  21        0.01        7.72      3.42 o 
  -1   0  21      151.41      161.23     17.36 o 
   1   0  21        3.93        6.30      4.13 o 
   3   0  21       13.18       20.92      6.13 o 
  -5   1  21      162.67      170.42     21.07 o 
  -4   1  21        0.01        6.93      2.22 o 
  -3   1  21       37.66       23.12      5.30 o 
  -2   1  21       81.64      100.68     13.68 o 
  -1   1  21       25.19       19.59      2.87 o 
   0   1  21        2.44        5.53      3.23 o 
   1   1  21        1.69        5.22      2.28 o 
   2   1  21       72.40       82.52      7.39 o 
   3   1  21       19.46       19.26      6.77 o 
   4   1  21        1.57       11.01      5.88 o 
  -4   2  21        1.87        7.00      2.48 o 
  -3   2  21      222.39      280.67     20.12 o 
  -2   2  21       18.26       10.69      3.87 o 
  -1   2  21      255.49      272.42     18.80 o 
   0   2  21       88.00      103.75      7.25 o 
   1   2  21       85.45       92.31      6.91 o 
   2   2  21        0.00        4.42      2.07 o 
   3   2  21        0.35        7.27      3.15 o 
   4   2  21      106.29      125.04     14.55 o 
  -4   3  21       76.47       62.75      6.02 o 
  -3   3  21       10.73       14.51      5.35 o 
  -2   3  21        5.70        9.22      3.21 o 
  -1   3  21      214.80      211.15     14.20 o 
   0   3  21      302.85      351.90     44.05 o 
   1   3  21       16.05       19.34      3.26 o 
   2   3  21       45.24       39.16      4.27 o 
   3   3  21        2.11        0.51      3.01 o 
  -3   4  21       65.08       65.93      9.44 o 
  -2   4  21      151.10      176.30     29.67 o 
  -1   4  21        0.03        3.53      4.83 o 
   0   4  21        0.36        5.51      2.42 o 
   1   4  21       87.09       78.94      6.92 o 
   2   4  21       29.70       18.66      3.08 o 
  -2   5  21       32.48       46.36     11.10 o 
  -1   5  21       57.68       84.90     16.76 o 
   0   5  21        0.46       16.10      4.46 o 
   1   5  21       21.75       30.20      4.74 o 
  -2   0  22      113.87      144.68     15.46 o 
   0   0  22       41.59       30.08     13.16 o 
   2   0  22       81.18      114.87     19.24 o 
  -3   1  22       90.79      107.77      8.81 o 
  -2   1  22        7.80        8.79      2.13 o 
  -1   1  22       34.41       45.23      4.22 o 
   0   1  22       59.71       51.34      4.58 o 
   1   1  22        0.33        5.76      2.85 o 
   2   1  22        8.95       11.45      2.24 o 
  -3   2  22       30.51       35.14      4.96 o 
  -2   2  22        8.88        7.77      3.10 o 
  -1   2  22      238.22      257.90     21.59 o 
   0   2  22       48.66       50.09      5.55 o 
   1   2  22       30.95       30.53      3.94 o 
   2   2  22      129.58      123.89     11.07 o 
  -2   3  22       49.81       42.92      4.90 o 
  -1   3  22       82.50       88.15     10.15 o 
   0   3  22        8.16       13.59      2.53 o 
   1   3  22       49.56       43.86      5.10 o 
                                                 
